# Supplementary material for: Gut Microbiome Developmental Patterns in Early Life of Preterm Infants: Impacts of Feeding and Gender
Source: PLoS One. 2016 Apr 25;11(4):e0152751. doi: 10.1371/journal.pone.0152751 (PMC4844123; doi:10.1371/journal.pone.0152751)
Supplement: S1 File — (ZIP) [file pone.0152751.s007.zip]

Archive with 5 entries (5 files):
- demo_for_data_upload_to_plos_one.csv
- L4_for_data_upload_to_plos_one.csv
- otu_for_data_upload_to_plos_one.csv
- simpson_for_data_upload_to_plos_one.csv
- taxa_assign_for_otu.csv
