# Supplementary material for: Gut Microbiome Developmental Patterns in Early Life of Preterm Infants: Impacts of Feeding and Gender
Source: PLoS One. 2016 Apr 25;11(4):e0152751. doi: 10.1371/journal.pone.0152751 (PMC4844123; doi:10.1371/journal.pone.0152751)
Supplement: S1 File — (ZIP) [file pone.0152751.s007.zip › demo_for_data_upload_to_plos_one.csv]

Subject ID	Birth GA (week)	Male	Baby_Race	Delivery Type	Prerupture of memberane	SNAPEII	Mother Age	MBM
A	28.28571429	1	White	C-section	0	29	36	0
B	28.28571429	1	White	C-section	0	22	36	0
C	29.14285714	0	Asian	Vaginal	1	31	27	1
D	32.14285714	1	White	Vaginal	1	5	15	1
E	32.14285714	1	White	Vaginal	1	0	15	1
F	28.14285714	0	White	C-section	1		18	1
G	31.71428571	0	American African	C-section	0	0	22	0
H	32.42857143	0	American African	Vaginal	0	7	19	0
I	32.14285714	1	White	C-section	0	0	35	1
J	33.28571429	1	White	Vaginal	1	0	24	0
K	33.28571429	1	White	Vaginal	1	0	24	0
L	31.57142857	1	White	C-section	0	21	36	1
M	31.57142857	0	White	C-section	0	0	24	1
N	33.42857143	0	White	Vaginal	1	9	33	1
O	33.42857143	1	White	Vaginal	1	5	33	1
P	32.14285714	1	American African	C-section	0	12	32	1
Q	32.85714286	0	White	Vaginal	1	9	29	1
R	31.71428571	1	White	Vaginal	0	0	33	1
S	31.71428571	0	White	C-section	1	17	30	1
T	30.42857143	0	White	C-section	0	0	22	0
U	31.85714286	0		C-section	1	0	28	1
V	32.57142857	1	American African	C-section	0	0	35	0
W	32.57142857	1	American African	C-section	0	0	35	0
X	32.42857143	0	White	Vaginal	1	0	32	1
Y	32.28571429	1	White	C-section	0	22	18	1
Z	31.42857143	0	White	Vaginal	0	7	34	1
ZA	29.57142857	1	White	Vaginal	1	0	20	1
ZB	28.28571429	0	White	C-section	0	29	37	1
