# Supplementary material for: Gut Microbiome Developmental Patterns in Early Life of Preterm Infants: Impacts of Feeding and Gender
Source: PLoS One. 2016 Apr 25;11(4):e0152751. doi: 10.1371/journal.pone.0152751 (PMC4844123; doi:10.1371/journal.pone.0152751)
Supplement: S1 File — (ZIP) [file pone.0152751.s007.zip › L4_for_data_upload_to_plos_one.csv]

Subject_ID	PNA	k__Bacteria.Other.Other.Other	k__Bacteria.p__Actinobacteria.c__Actinobacteria.o__Actinomycetales	k__Bacteria.p__Actinobacteria.c__Actinobacteria.o__Bifidobacteriales	k__Bacteria.p__Bacteroidetes.c__Bacteroidia.o__Bacteroidales	k__Bacteria.p__Firmicutes.Other.Other	k__Bacteria.p__Firmicutes.c__Bacilli.Other	k__Bacteria.p__Firmicutes.c__Bacilli.o__Bacillales	k__Bacteria.p__Firmicutes.c__Bacilli.o__Gemellales	k__Bacteria.p__Firmicutes.c__Bacilli.o__Lactobacillales	k__Bacteria.p__Firmicutes.c__Clostridia.o__Clostridiales	k__Bacteria.p__Fusobacteria.c__Fusobacteriia.o__Fusobacteriales	k__Bacteria.p__Proteobacteria.c__Alphaproteobacteria.o__Caulobacterales	k__Bacteria.p__Proteobacteria.c__Alphaproteobacteria.o__Rhizobiales	k__Bacteria.p__Proteobacteria.c__Alphaproteobacteria.o__Rhodobacterales	k__Bacteria.p__Proteobacteria.c__Betaproteobacteria.o__Burkholderiales	k__Bacteria.p__Proteobacteria.c__Epsilonproteobacteria.o__Campylobacterales	k__Bacteria.p__Proteobacteria.c__Gammaproteobacteria.Other	k__Bacteria.p__Proteobacteria.c__Gammaproteobacteria.o__Aeromonadales	k__Bacteria.p__Proteobacteria.c__Gammaproteobacteria.o__Alteromonadales	k__Bacteria.p__Proteobacteria.c__Gammaproteobacteria.o__Enterobacteriales	k__Bacteria.p__Proteobacteria.c__Gammaproteobacteria.o__Oceanospirillales	k__Bacteria.p__Proteobacteria.c__Gammaproteobacteria.o__Pasteurellales	k__Bacteria.p__Proteobacteria.c__Gammaproteobacteria.o__Pseudomonadales	k__Bacteria.p__Proteobacteria.c__Gammaproteobacteria.o__Xanthomonadales
A	10	0.0059	0	0	0	0	7.00E-04	0.0229	3.00E-04	0.0051	0.2382	0	0	0	0	0	0	4.00E-04	0	0	0.7264	0	1.00E-04	0	0
A	12	0.0054	0	0	0	0	0.001	0.0329	1.00E-04	0.0193	0.1606	0	0	0	0	0	0	2.00E-04	0	1.00E-04	0.7803	1.00E-04	0	0	0
A	13	3.00E-04	0	0	0	0	2.00E-04	0.0167	0	0.0089	1.00E-04	0	0	0	0	0	0	0	0	0	0.9738	0	0	0	0
A	14	0.0053	0	0	0	0	5.00E-04	0.0183	2.00E-04	0.0021	0.3221	0	0	0	0	0	0	4.00E-04	0	1.00E-04	0.6509	1.00E-04	0	0	0
A	15	0.0107	0	1.00E-04	0	0	0.002	0.0427	2.00E-04	0.0266	0.1547	0	0	0	0	0	0	6.00E-04	0	0	0.7623	0	1.00E-04	0	0
A	16	0.0061	0	0	0	0	0.001	0.0362	1.00E-04	0.008	0.1237	0	0	0	0	0	0	4.00E-04	0	0	0.8241	2.00E-04	2.00E-04	0	0
A	17	0.0083	0	0	0	0	4.00E-04	0.0062	1.00E-04	0.0073	0.218	0	0	0	0	0	0	1.00E-04	0	0	0.7596	0	0	0	0
A	18	0.0076	0	0	0	0	1.00E-04	0.0049	0	0.0048	0.2824	0	0	0	0	0	0	5.00E-04	0	2.00E-04	0.6992	2.00E-04	1.00E-04	0	0
A	19	0.0051	0	0	0	0	1.00E-04	0.0013	0	0.0048	0.0717	1.00E-04	1.00E-04	0	0	0	0	0	1.00E-04	0	0.9166	1.00E-04	0	0	0
A	20	0.017	1.00E-04	0	0	0	1.00E-04	0.0053	1.00E-04	0.0039	0.2703	0	0	0	0	0	0	9.00E-04	0	0	0.7013	0	0.001	0	0
A	21	0.0123	0	0	0	0	0	0.0016	0	0.0075	0.2012	0	0	0	0	0	0	6.00E-04	2.00E-04	0	0.7765	0	1.00E-04	0	0
A	22	0.0135	0	0	0	0	4.00E-04	0.0025	0	0.0132	0.2715	0	0	0	0	0	0	9.00E-04	0	0	0.6977	1.00E-04	2.00E-04	0	0
A	23	0.0073	0	0	0	0	0	0.003	0	0.0043	0.348	0	0	0	0	0	0	2.00E-04	0	1.00E-04	0.637	1.00E-04	0	0	0
A	24	0.0023	0	0	0	0	1.00E-04	6.00E-04	0	0.0079	0.2651	0	0	0	0	0	0	1.00E-04	1.00E-04	0	0.7236	2.00E-04	0	0	0
A	26	0.0046	0	0	0	0	0	9.00E-04	0	0.0065	0.3208	0	0	0	0	0	0	1.00E-04	0	2.00E-04	0.6669	0	0	0	0
A	27	0.0073	0	0	0	0	0	0.0019	0	0.0048	0.2767	0	0	0	0	0	0	3.00E-04	0	0	0.709	0	0	0	0
A	28	0.0079	0	0	0	0	2.00E-04	0.0017	1.00E-04	0.0207	0.1798	0	0	0	0	0	0	6.00E-04	0	0	0.7886	1.00E-04	3.00E-04	0	0
A	30	0.0089	0	0	0	1.00E-04	3.00E-04	0.0041	0	0.0029	0.1495	0	0	0	0	0	0	5.00E-04	0	0	0.8336	0	1.00E-04	0	0
B	12	0	0	0	0	0	0	0.0166	0	0.0022	0	0	0	0	0	0	0	0	0	4.00E-04	0.9797	0.0011	0	0	0
B	14	3.00E-04	0	0	0	0	1.00E-04	0.0124	0	0.0114	3.00E-04	0	0	0	0	1.00E-04	0	0	0	0	0.9754	0	0	0	0
B	15	0	0	0	0	0	2.00E-04	0.1776	0	9.00E-04	7.00E-04	0	0	0	0	0	0	1.00E-04	1.00E-04	0	0.8202	0	2.00E-04	0	0
B	16	0.0018	0	0	0	0	1.00E-04	0.0013	0	0.0106	0.0096	0	0	0	0	0	0	1.00E-04	2.00E-04	1.00E-04	0.9757	1.00E-04	4.00E-04	0	0
B	18	9.00E-04	1.00E-04	0	0	0	1.00E-04	0.0029	0	0.0314	0.0035	0	0	0	0	0	0	0	0	0	0.9607	0	4.00E-04	0	0
B	19	0.0014	0	0	0	0	1.00E-04	0.0039	0	0.025	0.0014	0	0	0	0	0	0	2.00E-04	0	0	0.9645	0	0.0035	0	0
B	20	0.0175	0	0	0	0	0	0	0	5.00E-04	0.1787	0	0	0	0	0	0	9.00E-04	1.00E-04	0	0.8021	1.00E-04	0	0	1.00E-04
B	23	0.0146	1.00E-04	0	0	0	0.0012	0.0045	0	0.0097	0.353	0	0	0	0	0	0	0.0012	0	0	0.6032	0	0.0125	0	0
B	25	0.0149	0	0	0	0	0	6.00E-04	0	0.0067	0.1286	0	0	0	0	0	0	0.001	0	0	0.847	0	0.0012	0	0
B	27	0.0032	0	0	0	0	0	1.00E-04	0	0.0113	0.1276	0	0	0	0	0	0	5.00E-04	0	0	0.8572	1.00E-04	0	0	0
B	29	0.0048	0	0	0	0	0	0	0	0.0061	0.1624	0	0	0	0	0	0	1.00E-04	0	0	0.8265	1.00E-04	0	0	0
B	30	5.00E-04	0	0	0	0	0	0	0	0.002	0.0936	0	0	0	0	0	0	0	1.00E-04	2.00E-04	0.9035	1.00E-04	0	0	0
C	9	0	0.3776	0	0	0	0.0012	0.5671	0	0.0041	0.001	1.00E-04	0	0	0	4.00E-04	0	1.00E-04	0	0.0018	0.0174	0.0022	0.027	0	0
C	11	1.00E-04	2.00E-04	0	0	0	0.022	0.1092	0	0.2394	6.00E-04	0	0	0	0	0	0	0.014	0	0	0.1287	1.00E-04	0.4857	0	0
C	13	0	3.00E-04	0	0	0	0.0261	0.1723	0	0.2619	0.0287	0	0	0	0	1.00E-04	0	0.0011	0	0	0.0045	0	0.505	0	0
C	14	0	2.00E-04	0	0	1.00E-04	0.01	0.0412	0	0.2503	0.1331	0	0	0	0	0	0	0.0012	0	0	0.0064	0	0.5575	0	0
C	15	2.00E-04	4.00E-04	0	0	1.00E-04	0.0203	0.1147	0	0.276	0.1975	2.00E-04	0	0	0	0	0	0.0024	0	0	0.0171	2.00E-04	0.3709	0	0
C	16	0	0.0076	0	0	0	0.0097	0.1019	0	0.1036	0.2733	2.00E-04	0	0	0	0	0	0.0029	0	0	0.0174	1.00E-04	0.4833	0	0
C	17	0	0.0023	0	0	1.00E-04	0.005	0.0816	0	0.091	0.2017	0	0	0	0	0	0	0	0	0	3.00E-04	0	0.618	0	0
C	19	2.00E-04	0	0	0	5.00E-04	2.00E-04	0.0028	0	0.0802	0.1228	0	0	0	0	0	0	0	0	0.001	0.7911	0.0012	0	0	0
C	21	0	0.088	0	0	0	0.0113	0.3372	0	0.1401	0.1414	0	0	0	0	0	0	0	0	0.0012	2.00E-04	0.0019	0.2787	0	0
C	24	1.00E-04	0.0124	0.0021	0	0	0	0.0258	0	0.0525	0.1994	0.0103	0	0	0	0	0	4.00E-04	0	0.0331	0.5456	0.0576	0.0607	0	0
D	6	2.00E-04	0.0089	0	1.00E-04	0	0	0.0025	0	0.0125	0.5727	0.3065	0	0	0	0	0	0	0	1.00E-04	0.0959	3.00E-04	3.00E-04	0	0
D	7	1.00E-04	0	0	0	2.00E-04	5.00E-04	8.00E-04	0	0.0121	0.2827	0	0	0	0	0	0	0	1.00E-04	0	0.7034	0	1.00E-04	0	0
D	8	0	0.0908	0	4.00E-04	0	2.00E-04	0.0066	0	0.1056	0.45	0.2962	0	0	0	0	0	0	0	1.00E-04	0.0497	4.00E-04	0	0	0
D	12	3.00E-04	0	0	0	0	0	0.0024	0	0.0277	0.4455	0	0	0	0	0	0	0	0	0	0.5241	0	0	0	0
D	14	3.00E-04	0	0	0	1.00E-04	0	2.00E-04	0	0.0037	0.3825	0	0	0	0	0	0	2.00E-04	0	0	0.6128	1.00E-04	1.00E-04	0	0
D	15	0.0017	0	0	0	1.00E-04	1.00E-04	2.00E-04	0	0.006	0.2985	0	0	0	0	0	0	0	0	0	0.6934	0	0	0	0
D	16	0.0011	0	0	0	6.00E-04	0	0	0	0.0187	0.2932	0	0	0	0	0	0	0	0	0	0.6864	0	0	0	0
D	17	0.001	0	0	0	0	0	1.00E-04	0	0.0057	0.2942	0	0	0	0	0	0	0	0	0	0.699	0	0	0	0
D	18	0.0016	0	0	0	0	0	2.00E-04	0	0.0153	0.3988	0	0	0	0	0	0	0	0	0	0.5841	0	0	0	0
D	19	0.0022	1.00E-04	0	0	1.00E-04	1.00E-04	0.0011	0	0.0068	0.3434	0	0	0	0	0	0	0	0	0	0.6462	0	0	0	0
D	22	0	0	0	0	0	0	1.00E-04	0	0.0067	0.2708	0	0	0	0	0	0	0	0	2.00E-04	0.7221	0	1.00E-04	0	0
D	23	0.0011	0	0	0	2.00E-04	0	0.0017	0	0.029	0.3534	0	0	0	0	0	0	0	0	0	0.6145	1.00E-04	0	0	0
D	24	2.00E-04	0	0	0	1.00E-04	0	0.0011	0	0.0237	0.3136	0	0	0	0	0	0	0	0	0	0.6612	1.00E-04	0	0	0
D	25	7.00E-04	0	0	0	2.00E-04	3.00E-04	0.0019	0	0.0258	0.442	0	0	0	0	0	0	0	0	0	0.5291	0	0	0	0
D	26	0.0012	0	0	0	2.00E-04	1.00E-04	5.00E-04	0	0.0426	0.4176	0	0	0	0	0	0	0	0	0	0.5377	0	1.00E-04	0	0
E	5	0	0	0	0	0	0	0	0	0	0	0	0	0	0	1.00E-04	0	0	0	1.00E-04	0.9995	3.00E-04	0	0	0
E	6	1.00E-04	0	8.00E-04	0	0	0	8.00E-04	0	0.0044	0.0087	0	0	0	0	0	0	0	0	0	0.9851	1.00E-04	0	0	0
E	7	0	0	0	0	0	0	0.0092	0	0.0038	2.00E-04	0	0	0	0	0	0	0	0	0	0.9867	1.00E-04	0	0	0
E	11	1.00E-04	0	0.0268	0	0	0	0.0116	0	0.0109	7.00E-04	0	0	0	0	0	0	0	0	0	0.9499	0	0	0	0
E	14	1.00E-04	0	0.0388	0	0	0	0.0039	0	0.007	0.0011	0	0	0	0	0	0	0	0	1.00E-04	0.949	0	0	0	0
E	15	4.00E-04	1.00E-04	0.2607	0	0	0.001	0.0241	0	0.1041	0.0374	0	0	0	0	1.00E-04	0	0	0	1.00E-04	0.5718	1.00E-04	0	0	1.00E-04
E	18	0	0	0.0052	0	0	0	1.00E-04	0	0.0126	0.8508	0	0	0	0	0	0	0	0	0	0.1313	0	0	0	0
E	19	9.00E-04	0	0.0221	0	0	0	4.00E-04	0	0.0058	0.6561	0	0	0	0	0	0	0	0	0	0.3147	0	0	0	0
E	20	3.00E-04	0	0.0526	0	3.00E-04	0	0.0057	0	0.0161	0.6647	0	0	0	0	0	0	0	0	1.00E-04	0.2601	1.00E-04	0	0	0
E	21	1.00E-04	0	0.0428	4.00E-04	0	0	0.0037	0	0.012	0.7201	0	0	0	0	0	0	0	0	2.00E-04	0.2204	3.00E-04	0	0	0
E	22	2.00E-04	0	0.0254	0.001	2.00E-04	3.00E-04	0.0037	0	0.0271	0.8389	0	0	0	0	0	0	0	0	0	0.1031	1.00E-04	0	0	0
E	25	0	0	0.0627	0	1.00E-04	4.00E-04	0.0062	0	0.0257	0.8107	0	0	0	0	0	0	0	0	2.00E-04	0.0939	1.00E-04	0	0	0
E	26	1.00E-04	0	0.0369	0	1.00E-04	2.00E-04	0.005	0	0.0179	0.6893	0	0	0	0	0	0	0	0	2.00E-04	0.2498	5.00E-04	0	0	0
F	7	0	4.00E-04	0.0018	1.00E-04	0.001	0.0028	0.878	3.00E-04	0.0077	0.0673	0	0	0	0	1.00E-04	0	1.00E-04	0	9.00E-04	0.0364	0.0028	2.00E-04	0	1.00E-04
F	8	0	6.00E-04	1.00E-04	0	0.001	0.0038	0.8581	4.00E-04	0.0098	0.0639	0	0	0	0	0	0	0	0	4.00E-04	0.0606	6.00E-04	7.00E-04	0	0
F	9	0	0	0	0	0.003	0.0103	0.1932	2.00E-04	0.3069	0.4862	0	0	0	0	0	0	0	0	0	1.00E-04	1.00E-04	0	0	0
F	10	0	0	0	0	0.0029	0.011	0.1795	0	0.2116	0.594	0	0	0	0	0	0	0	0	1.00E-04	6.00E-04	2.00E-04	1.00E-04	0	0
F	11	0	2.00E-04	0	0.0064	0.0042	0.0227	0.189	3.00E-04	0.1815	0.5946	0	0	0	0	0	0	0	0	0	0.0011	0	0	0	0
F	13	0	0	0	0	0.0061	0.0068	0.1034	0.0014	0.1065	0.7752	0	0	0	0	0	0	0	0	0	5.00E-04	1.00E-04	0	0	0
F	14	0	1.00E-04	0	0.0044	0.0096	0.0244	0.2246	0.0029	0.1303	0.6012	0	0	0	0	0	0	0	0	0	0.0023	0	2.00E-04	0	0
F	14	0	1.00E-04	0	0.0012	0.0067	0.0097	0.1694	0.0017	0.1033	0.7069	0	0	0	0	0	0	0	0	1.00E-04	4.00E-04	4.00E-04	1.00E-04	0	0
F	15	0	0	5.00E-04	0.0024	0.0019	0.0021	0.0389	1.00E-04	0.062	0.8885	0	1.00E-04	0	0	1.00E-04	0	0	0	3.00E-04	0.0023	7.00E-04	0	0	1.00E-04
F	16	0	0	1.00E-04	1.00E-04	0.0031	0.0028	0.028	8.00E-04	0.127	0.8184	0	0	0	0	0	0	0	0	2.00E-04	0.0124	5.00E-04	0.0066	0	0
F	17	0	0	0	0	0.002	0.0015	0.0236	8.00E-04	0.0769	0.8941	0	0	0	0	0	0	0	0	2.00E-04	1.00E-04	6.00E-04	2.00E-04	0	0
F	19	0	0	2.00E-04	0.0023	0.0025	0.0018	0.0183	4.00E-04	0.0953	0.8763	0	0	0	0	0	0	0	0	2.00E-04	0.002	2.00E-04	5.00E-04	0	0
F	20	0	0	1.00E-04	3.00E-04	0.0021	0.001	0.0132	2.00E-04	0.1098	0.8713	0	0	0	0	0	0	0	0	3.00E-04	9.00E-04	8.00E-04	0	0	0
F	21	0	0	0	0	0.0035	0.002	0.0259	6.00E-04	0.1939	0.7728	0	0	0	0	0	0	0	0	0	0.0013	0	0	0	0
F	22	0	1.00E-04	0	1.00E-04	0.0035	0.0019	0.0119	2.00E-04	0.2001	0.7812	0	0	0	0	0	0	0	0	0	7.00E-04	3.00E-04	0	0	0
F	23	0	0.0205	0	1.00E-04	0.004	6.00E-04	0.0067	0	0.2878	0.6791	0	0	0	0	0	0	0	0	1.00E-04	8.00E-04	1.00E-04	2.00E-04	0	0
F	25	0	0.0541	0	0	0.0029	4.00E-04	0.0015	0	0.3027	0.6347	0	0	0	0	1.00E-04	0	0	0	0	0.0036	0	0	0	0
F	26	0	0.0228	0	0	0.0011	3.00E-04	0.0024	0	0.2421	0.7281	0	0	0	0	0	0	0	0	1.00E-04	0.0028	2.00E-04	0	1.00E-04	0
F	27	0	0.0263	0	0	6.00E-04	2.00E-04	0.0022	0	0.3038	0.368	0	0	0	0	0	0	0	0	3.00E-04	0.2981	5.00E-04	0	0	0
F	28	0	0.026	0	2.00E-04	5.00E-04	1.00E-04	5.00E-04	0	0.1258	0.4934	0	0	0	0	0	0	0	0	0	0.3535	0	0	0	0
G	9	0	0	0	0	0	0	3.00E-04	0	0	0	0	0	0	0	0	0	0	0	1.00E-04	0.9993	3.00E-04	0	0	0
G	10	0	1.00E-04	1.00E-04	0	0	0	0	0	4.00E-04	3.00E-04	0	0	0	0	0	0	0	0	2.00E-04	0.9985	4.00E-04	0	0	0
G	11	0	0	0	1.00E-04	0	0	3.00E-04	0	0	3.00E-04	1.00E-04	0	0	0	0	0	0	0	0	0.999	1.00E-04	1.00E-04	0	0
G	15	0	1.00E-04	0	0	0	0	0.0195	0	8.00E-04	0.0012	0	0	0	0	0	0	0	0	3.00E-04	0.9775	1.00E-04	4.00E-04	1.00E-04	0
G	16	0	0	0	0	0	0	0.0274	0	1.00E-04	0	0	0	0	0	0	0	0	0	1.00E-04	0.9718	0	6.00E-04	0	0
G	18	7.00E-04	0	2.00E-04	0	0	2.00E-04	0.0016	0	0.0299	0.0039	0	0	0	0	0	0	1.00E-04	0	1.00E-04	0.9503	1.00E-04	0.0129	0	0
G	20	4.00E-04	0	0	1.00E-04	0	0	0.001	0	0.0211	0.0017	0	0	0	0	0	0	2.00E-04	0	0	0.9658	1.00E-04	0.0095	1.00E-04	0
G	21	3.00E-04	0	0	0	0	0	2.00E-04	0	0.0237	0.0022	0	0	0	0	0	0	0	0	0	0.9733	0	3.00E-04	0	0
G	23	0.0014	0	0	0	0	0	0	0	0.0764	1.00E-04	0	0	0	0	0	0	0	0	0	0.9221	0	0	0	0
G	24	1.00E-04	0	0	0	0	1.00E-04	1.00E-04	0	0.1202	2.00E-04	0	0	0	0	1.00E-04	0	0	0	0.002	0.8738	0.0034	0	0	0
G	26	4.00E-04	0	2.00E-04	0	0	0	1.00E-04	0	0.1305	6.00E-04	0	0	0	0	0	0	0	0	0	0.867	0	0.0012	0	0
G	28	0.0023	0	0	0	0	0	1.00E-04	0	0.1739	0	0	0	0	0	0	0	0	0	0	0.8234	1.00E-04	2.00E-04	0	0
G	29	9.00E-04	0	0	1.00E-04	0	0	1.00E-04	0	0.115	3.00E-04	0	0	0	0	0	0	0	0	0	0.8833	2.00E-04	1.00E-04	0	0
H	5	1.00E-04	0	0	1.00E-04	0	0	1.00E-04	0	1.00E-04	0.0017	0	0	0	0	0	0	0	0	0	0.9976	3.00E-04	0	0	0
H	6	0	0	0.0195	0	0	0	3.00E-04	0	0.0011	0.0941	0	0	0	0	0	0	0	0	0	0.885	0	0	0	0
H	7	0	0	0.3608	1.00E-04	0	1.00E-04	0.0065	0	0.0027	0.0062	0	0	0	0	0	0	0	0	2.00E-04	0.6232	0	2.00E-04	0	0
H	8	0	0	0.2541	0	0	0	0.0013	0	0.0021	0.0072	0	0	0	0	0	0	0	0	4.00E-04	0.7347	2.00E-04	0	0	0
H	9	0	0	0.1869	1.00E-04	0	0.001	0.0077	0	0.0603	0.1271	2.00E-04	0	0	0	0	0	0	0	0	0.6164	1.00E-04	2.00E-04	0	0
H	10	1.00E-04	0	0.3327	2.00E-04	1.00E-04	1.00E-04	0.0035	0	0.0286	0.1873	0	0	0	0	0	0	0	0	2.00E-04	0.4465	6.00E-04	1.00E-04	0	0
H	11	0	0	0.053	0	0	1.00E-04	1.00E-04	0	0.041	0.1172	0	0	0	0	0	0	0	0	0	0.7882	4.00E-04	0	0	0
H	12	2.00E-04	0	0.2869	0	2.00E-04	0	0.0017	0	0.0134	0.1807	0	0	0	0	0	0	0	0	0	0.5167	2.00E-04	0	0	0
H	13	0	0	0.0562	1.00E-04	0	0	2.00E-04	0	0.0034	0.0962	0	0	0	0	0	0	0	0	1.00E-04	0.8436	0	2.00E-04	0	0
H	14	0	0	0.015	4.00E-04	2.00E-04	1.00E-04	9.00E-04	0	0.0081	0.1063	0	0	0	0	0	0	0	0	2.00E-04	0.8684	1.00E-04	2.00E-04	0	1.00E-04
H	15	0	0	0.2652	0	0	0	0.0024	0	0.1444	0.1394	0	0	0	0	0	0	0	0	0	0.4485	1.00E-04	0	0	0
H	16	2.00E-04	0	0.149	0	1.00E-04	0	0.0019	0	0.0333	0.2605	0	0	0	0	0	0	0	0	1.00E-04	0.5548	1.00E-04	0	0	0
H	17	3.00E-04	0	0.1449	3.00E-04	1.00E-04	0	7.00E-04	0	0.0345	0.2721	0	0	0	0	0	0	0	0	0	0.5466	3.00E-04	2.00E-04	0	0
H	19	1.00E-04	0	0.1079	0.0015	0	0	4.00E-04	0	0.0269	0.189	0	0	0	0	0	0	0	0	2.00E-04	0.6737	2.00E-04	1.00E-04	0	0
H	20	2.00E-04	0	0.0874	0.0012	1.00E-04	1.00E-04	5.00E-04	0	0.0407	0.1269	0	0	0	0	2.00E-04	0	3.00E-04	0	0.0012	0.7335	8.00E-04	0.0069	0	0
I	5	0	0	0.0012	1.00E-04	0	0.0157	0.2568	0	0.719	0.001	0	0	0	0	0	0	0	0	0	1.00E-04	1.00E-04	7.00E-04	0.0053	0
I	6	0	0	0	0	0	0.0062	0.0261	0	0.2286	2.00E-04	0	0	0	0	0	0	0	0	0	1.00E-04	0	0.7383	5.00E-04	0
I	7	0	0	0	0	0	0.0101	0.1143	0	0.7628	0	0	0	0	0	1.00E-04	0	0	0	0	5.00E-04	4.00E-04	0.1117	1.00E-04	0
I	8	5.00E-04	0	0.0681	0	0	1.00E-04	0.001	0	0.0044	0.4476	0	0	0	0	0	0	2.00E-04	0	0	0.4777	0	4.00E-04	0	0
I	9	1.00E-04	0	0.0637	0	0	0	0.0014	0	0.0025	0.4349	0	0	0	0	0	0	0	0	1.00E-04	0.4971	0	1.00E-04	1.00E-04	0
I	11	1.00E-04	0	0.3784	0	0	0.0013	0.0184	0	0.0334	0.1226	0	0	0	0	0	0	1.00E-04	0	1.00E-04	0.4442	1.00E-04	0.0013	0	0
I	12	1.00E-04	0	0.0715	0	0	4.00E-04	0.0054	0	0.0127	0.4117	0	0	0	0	0	0	0	0	1.00E-04	0.498	0	1.00E-04	0	0
I	13	1.00E-04	1.00E-04	0.1651	0	1.00E-04	0	0.0014	0	0.0061	0.4095	0	0	0	0	0	0	0	0	0	0.4168	1.00E-04	7.00E-04	0	0
I	14	0	0	0.1816	1.00E-04	0	0	0.0026	0	0.0052	0.2853	0	0	0	0	0	0	0	0	0	0.5249	0	3.00E-04	0	0
I	16	3.00E-04	0	0.2894	1.00E-04	0	5.00E-04	0.0087	0	0.0174	0.4042	1.00E-04	0	0	0	0	1.00E-04	0	0	1.00E-04	0.2788	0	3.00E-04	0	0
I	18	0	0	0.3609	0	1.00E-04	0	0.0026	0	8.00E-04	0.3011	0	0	0	0	0	1.00E-04	0	0	2.00E-04	0.3337	0	5.00E-04	0	0
I	19	2.00E-04	0	0.2113	0	0	0	0.0052	0	0.0101	0.6381	0	0	0	0	0	0	0	0	0	0.1343	1.00E-04	1.00E-04	6.00E-04	0
I	20	1.00E-04	2.00E-04	0.5206	0	0	9.00E-04	0.0537	0	0.014	0.2084	0	0	0	0	0	0	1.00E-04	0	0	0.1994	0	0	0.0026	0
I	21	2.00E-04	1.00E-04	0.3134	0	1.00E-04	0.001	0.0581	3.00E-04	0.0024	0.1906	0	0	0	0	0	0	0	0	0	0.351	0	1.00E-04	0.0827	0
I	23	2.00E-04	0	0.3866	0	0	1.00E-04	0.0083	1.00E-04	0.003	0.4826	0	0	0	0	0	0	4.00E-04	0	1.00E-04	0.1186	0	0	0	0
J	8	0	0	0	1.00E-04	0	0	0	0	0	1.00E-04	0	0	0	0	0	0	0	0	0	0.9998	0	0	0	0
J	9	1.00E-04	0	0	0.0024	0	0	8.00E-04	0	1.00E-04	1.00E-04	0	0	0	0	0	0	0	0	0	0.9965	0	0	0	0
J	10	0	0	0	9.00E-04	0	0	1.00E-04	0	2.00E-04	3.00E-04	0	0	0	0	0	0	0	0	1.00E-04	0.9984	0	0	0	0
J	11	0.0011	0	3.00E-04	0.1291	0	0	0	0	1.00E-04	6.00E-04	0	0	0	0	1.00E-04	0	0	0	0	0.8685	2.00E-04	0	0	0
J	12	0.0014	0	0	0.4165	0	0	0	0	2.00E-04	3.00E-04	0	0	0	0	0	0	0	0	0	0.5815	1.00E-04	0	0	0
J	13	0.0013	0	0	0.2164	0	0	1.00E-04	0	1.00E-04	1.00E-04	0	0	0	0	0	0	0	0	1.00E-04	0.7817	0	2.00E-04	0	0
J	14	6.00E-04	0	0.001	0.0724	0	0	5.00E-04	0	0.0263	0.0016	1.00E-04	0	0	0	0	0	0	0	0	0.8973	0	2.00E-04	0	0
J	15	6.00E-04	0	1.00E-04	0.5458	0	0	0	0	7.00E-04	0	0	0	0	0	0	0	0	0	1.00E-04	0.4526	0	1.00E-04	0	0
J	16	0.0011	0	0	0.1926	0	0	0	0	3.00E-04	0	0	0	0	0	0	0	0	0	0	0.8059	1.00E-04	0	0	0
J	17	0.0019	0	0	0.3646	0	0	0	0	0.001	2.00E-04	0	0	0	0	0	0	0	0	0	0.6322	1.00E-04	0	0	0
J	18	0.0023	0	0	0.4996	0	0	0	0	3.00E-04	0	0	0	0	0	0	0	0	0	0	0.4976	1.00E-04	0	1.00E-04	0
J	19	0.0022	0	0	0.3879	0	0	0	0	3.00E-04	2.00E-04	0	0	0	0	0	0	0	0	0	0.6094	0	0	0	0
J	20	0.0011	0	0	0.518	0	0	0	0	0.0033	0.0135	0	0	0	0	0	0	0	0	1.00E-04	0.464	0	0	0	0
J	21	0.0015	0	0	0.5935	0	0	0	0	8.00E-04	0.009	0	0	0	0	0	0	0	0	1.00E-04	0.3951	0	0	0	0
J	22	0.0014	0	0	0.3527	0	0	3.00E-04	0	0.0028	0.0017	0	0	0	0	0	0	1.00E-04	0	0	0.6396	3.00E-04	0.0011	0	0
J	23	0.0016	0	0	0.5293	0	0	0	0	0.0037	0.0061	0	0	0	0	0	0	0	0	0	0.4593	0	0	0	0
J	24	0.001	0	0	0.8475	0	0	0	0	3.00E-04	1.00E-04	0	0	0	0	0	0	0	0	0	0.1511	0	0	0	0
J	25	0.0012	0	0	0.4512	0	0	0	0	6.00E-04	0.0124	0	0	0	0	0	0	0	0	3.00E-04	0.5338	5.00E-04	0	0	0
J	26	0.0014	0	0	0.3112	0	0	0	0	0.0039	0.0211	0	0	1.00E-04	0	0	0	0	0	0	0.6623	0	0	0	0
J	27	0.0014	0	7.00E-04	0.2261	0	0	0	0	0.0036	0.0307	0	0	0	0	0	0	0	0	0	0.7375	0	0	0	0
J	28	4.00E-04	0	3.00E-04	0.2288	0	0	0	0	0.042	3.00E-04	0	0	0	0	0	0	0	0	0	0.7281	1.00E-04	0	0	0
K	8	0	0	1.00E-04	0	0	0	0	0	3.00E-04	2.00E-04	0	0	0	0	0	0	0	0	0	0.9993	1.00E-04	0	0	0
K	9	0	0	0	0	0	0	0	0	0	1.00E-04	0	0	0	0	2.00E-04	0	0	0	0	0.9996	1.00E-04	0	0	0
K	10	0	0	0	0	0	0	0	0	6.00E-04	2.00E-04	0	0	0	0	0	0	0	0	0	0.9992	0	0	0	0
K	11	0	0	1.00E-04	0	0	0	0	0	0	0	0	0	0	0	0	0	0	0	2.00E-04	0.9996	1.00E-04	0	0	0
K	14	0	0	0	0	0	0	0.0012	0	4.00E-04	2.00E-04	0	0	0	0	0	0	0	0	0	0.9979	1.00E-04	2.00E-04	0	0
K	15	1.00E-04	1.00E-04	1.00E-04	1.00E-04	0	0	6.00E-04	0	7.00E-04	0.0015	0	0	0	0	0	0	0	0	0	0.9966	0	2.00E-04	0	0
K	16	0	0	0	0	0	0	0	0	0	1.00E-04	0	0	0	0	0	0	0	0	1.00E-04	0.9996	2.00E-04	0	0	0
K	17	0	0	0	0	0	0	0	0	0.0019	0.007	0	0	0	0	0	0	0	0	0	0.991	1.00E-04	0	0	0
K	18	4.00E-04	0	0	1.00E-04	0	0	0	0	0.0159	0.0635	0	0	0	0	0	0	0	0	3.00E-04	0.9191	4.00E-04	0	3.00E-04	0
K	19	2.00E-04	0	0	0	2.00E-04	1.00E-04	1.00E-04	0	0.0079	0.0579	0	0	0	0	0	0	0	0	1.00E-04	0.9335	0	0	0	0
K	20	4.00E-04	0	0	0	0	0	1.00E-04	0	0.0114	0.1595	0	0	0	0	0	0	0	0	0	0.8284	2.00E-04	0	0	0
L	5	0	0	1.00E-04	2.00E-04	0	3.00E-04	0.989	3.00E-04	6.00E-04	0.0047	1.00E-04	0	0	0	0	0	0	0	7.00E-04	0.0028	0.0011	1.00E-04	0	0
L	12	0	0.0298	0	1.00E-04	1.00E-04	0.0053	0.057	0	0.1561	0.7513	0	0	0	0	0	0	0	0	0	2.00E-04	1.00E-04	0	0	0
L	13	0	0	0	0	0	0.0015	0.0154	1.00E-04	0.0467	0.9355	0	0	0	0	0	0	0	0	2.00E-04	5.00E-04	0	1.00E-04	0	0
L	14	0	1.00E-04	0	0	0	7.00E-04	0.0174	0	0.0414	0.9399	0	0	0	0	0	0	0	0	1.00E-04	3.00E-04	1.00E-04	0	0	0
L	15	0	0	0	3.00E-04	0	0	3.00E-04	0	0.001	0.7689	0	0	0	0	0	0	0	0	0	0.1885	0	0	0.041	0
L	16	0	1.00E-04	1.00E-04	0	2.00E-04	0.0023	0.0519	9.00E-04	0.0133	0.9309	0	0	0	0	0	3.00E-04	0	0	0	0	0	0	0	0
L	17	0	0	0	0	0	0.004	0.0964	0.0013	0.0543	0.8388	0	0	0	0	0	0.005	0	0	0	2.00E-04	0	0	0	0
L	18	0	0	0	0	0	0.0035	0.0676	0.0014	0.0423	0.8768	0	0	0	0	0	0.0079	0	0	1.00E-04	1.00E-04	2.00E-04	1.00E-04	0	0
L	19	1.00E-04	0	0	0	0	6.00E-04	0.018	7.00E-04	0.0135	0.9612	0	0	0	0	2.00E-04	0.0046	0	0	0	4.00E-04	1.00E-04	6.00E-04	0	0
L	20	0	0	1.00E-04	0	0	8.00E-04	0.0209	3.00E-04	0.0594	0.753	0	0	0	0	0	0.004	0	0	0	7.00E-04	1.00E-04	0.1607	0	0
L	21	0.001	1.00E-04	1.00E-04	0	3.00E-04	2.00E-04	0.0086	1.00E-04	0.0503	0.7842	1.00E-04	0	0	0	0	0.0035	0	0	0	0.1246	0	0.0269	0	0
L	22	0	0	0	0	9.00E-04	0.0013	0.0144	1.00E-04	0.0561	0.7418	2.00E-04	0	0	0	0	1.00E-04	0	0	0	5.00E-04	0	0.1846	0	0
L	23	0	4.00E-04	0	0	5.00E-04	4.00E-04	0.0088	1.00E-04	0.0428	0.7141	0	0	0	0	1.00E-04	0.0013	0	0	0	8.00E-04	0	0.2307	0	0
L	24	0	0	2.00E-04	0	1.00E-04	0	0.0019	0	0.0212	0.974	0	0	0	0	0	0	0	0	0	0.0011	0	0.0015	0	0
L	27	0	1.00E-04	0	0	1.00E-04	0	0.0015	0	0.0228	0.8968	0	0	0	0	0	0.001	0	0	0	0	0	0.0777	0	0
M	13	0	0.0904	0	3.00E-04	2.00E-04	0	0.1563	0	0.0024	0.0066	0	0	0	0	0	0	0	0	3.00E-04	0.0306	0	2.00E-04	0.7127	0
M	14	0	0.0024	0	0	0.001	1.00E-04	0.0047	0	0.0022	0.5983	0	0	0	0	0	0	0	0	0	0.2082	0	0	0.1831	0
M	16	0	0	0	0	0	0	3.00E-04	0	0.0019	0.7995	0	0	0	0	0	0	0	0	0	0.193	1.00E-04	0	0.0052	0
M	18	0	0	0	0	1.00E-04	0	3.00E-04	0	0.0046	0.7263	0	0	0	0	0	0	0	0	0	0.2685	0	0	2.00E-04	0
M	19	0	1.00E-04	0	2.00E-04	2.00E-04	4.00E-04	0.0054	0	0.1937	0.173	0	0	0	0	3.00E-04	0	0	0	0.0012	0.5856	0.0021	0	0.0378	0
M	21	0	0	0	1.00E-04	0	2.00E-04	0.0022	1.00E-04	0.0894	0.5941	0	0	0	0	0	0	0	0	0	0.3122	1.00E-04	2.00E-04	0.0014	0
M	22	0	0	0	0.0033	1.00E-04	0	0.0055	0	0.089	0.376	0	0	0	0	1.00E-04	0	0	0	2.00E-04	0.5214	1.00E-04	0	0.0043	0
M	23	1.00E-04	0	0	0.0029	0.0011	5.00E-04	0.017	4.00E-04	0.0259	0.6382	0	0	0	0	1.00E-04	0	0	0	1.00E-04	0.313	0	0	7.00E-04	0
M	24	0	0	0	0	5.00E-04	2.00E-04	0.0077	2.00E-04	0.4166	0.4948	0	0	0	0	1.00E-04	0	0	0	0	0.0794	0	1.00E-04	4.00E-04	0
M	25	0	0	0	0.0017	0.0012	2.00E-04	0.0362	4.00E-04	0.6359	0.2907	0	0	0	0	0	0	0	0	3.00E-04	0.0327	5.00E-04	1.00E-04	1.00E-04	0
M	26	0	0	3.00E-04	2.00E-04	0.0021	0.0027	0.0527	8.00E-04	0.2409	0.4782	0	0	0	0	0	0	0	0	3.00E-04	0.2171	0	0	0.0047	0
M	27	1.00E-04	0	0	1.00E-04	0.0012	5.00E-04	0.0139	2.00E-04	0.1717	0.3837	0	0	0	0	0	0	0	0	0	0.4281	0	5.00E-04	0	0
N	5	0	0	0	2.00E-04	0	0	0.0014	0	0.0334	0.2409	0	0	0	0	0	0	0.0052	0	0	0.6488	0	0.0701	0	0
N	6	0	0	0	1.00E-04	0	0	0.0054	0	0.0065	0.0066	0	0	0	0	0	0	0.0265	0	1.00E-04	0.3198	0	0.635	0	0
N	7	0	0	0	2.00E-04	0	2.00E-04	0.0018	0	0.146	0.2715	0	0	0	0	0	0	0.004	0	1.00E-04	0.5271	0	0.0491	0	0
N	8	0	0	0	0	0	2.00E-04	0.0026	0	0.1388	0.3706	0	0	0	0	0	0	0.0108	0	0	0.228	0	0.249	0	0
N	9	0	0	0	0	0	4.00E-04	0.0051	0	0.1034	0.2008	0	0	0	0	0	0	0.0149	0	0	0.3554	1.00E-04	0.3199	0	0
N	11	6.00E-04	1.00E-04	0	4.00E-04	0	0	0.0013	0	0.0094	0.4992	0	0	0	0	0	0	3.00E-04	0	0	0.4874	0	0.0013	0	0
N	13	1.00E-04	1.00E-04	0	0.1939	0	0	0.0015	0	0.014	0.5677	0	0	0	0	0	0	0	0	0	0.2224	0	3.00E-04	0	0
N	14	0	2.00E-04	0	0.479	1.00E-04	4.00E-04	0.0051	1.00E-04	0.0428	0.2667	0	0	0	0	0	0	1.00E-04	0	2.00E-04	0.2032	6.00E-04	0.0015	0	0
N	23	5.00E-04	0.0015	0	0.3291	3.00E-04	4.00E-04	0.0063	0	0.11	0.0611	0	0	0	0	7.00E-04	0	0	0	0.0013	0.4866	0.002	0	0	2.00E-04
O	5	0	0	1.00E-04	2.00E-04	1.00E-04	5.00E-04	0.0028	0	0.012	0.2677	0	0	0	0	0	0	0.0197	0	1.00E-04	0.459	0	0.2378	0	0
O	6	2.00E-04	0	0	0.0094	1.00E-04	0.001	0.0047	0	0.0432	0.2669	0	0	0	0	0	0	0.0222	0	0	0.3968	0	0.2555	0	0
O	7	0	0	0	0	0	4.00E-04	0.0126	0	0.0121	0.3609	0	0	0	0	0	0	0.0041	0	2.00E-04	0.5784	1.00E-04	0.0312	0	0
O	8	7.00E-04	0	0	0	0	0.0017	0.0403	0	0.0099	0.4994	0	0	0	0	0	0	0.0049	0	0	0.412	0	0.0311	0	0
O	9	8.00E-04	0	0	0	0	4.00E-04	0.0119	0	0.0084	0.4189	0	0	0	0	0	0	2.00E-04	0	0	0.5592	0	2.00E-04	0	0
O	10	4.00E-04	0	0	0	3.00E-04	3.00E-04	0.0163	0	0.0321	0.4977	0	0	0	0	0	0	4.00E-04	0	2.00E-04	0.442	5.00E-04	0.0098	0	0
O	11	5.00E-04	0	0	2.00E-04	3.00E-04	6.00E-04	0.0172	0	0.0456	0.5289	0	0	0	0	0	0	1.00E-04	0	0	0.4058	0	8.00E-04	0	0
O	12	4.00E-04	0	1.00E-04	1.00E-04	6.00E-04	1.00E-04	0.0062	0	0.0275	0.6431	0	0	0	0	0	0	0	0	0	0.3211	1.00E-04	7.00E-04	0	0
O	13	3.00E-04	0	0	0.3533	1.00E-04	0	0.0019	0	0.0126	0.3965	0	0	0	0	0	0	0	0	0	0.2351	0	2.00E-04	0	0
O	14	1.00E-04	1.00E-04	0	0.6193	0	1.00E-04	0.0022	0	0.0111	0.2118	0	0	0	0	0	0	1.00E-04	0	1.00E-04	0.1543	1.00E-04	7.00E-04	0	0
O	17	0	5.00E-04	0	0.9378	0	0	0.001	0	0.0039	0.0096	0	0	0	0	0	0	0	0	0	0.0464	7.00E-04	1.00E-04	0	0
P	6	0	2.00E-04	0	0.0018	0.0027	0.0019	0.9324	0.0012	0.0018	0.0373	0	0	0	0	6.00E-04	0	0	0	7.00E-04	0.0145	0.0012	3.00E-04	0.0034	0
P	7	0	3.00E-04	1.00E-04	0.1728	0	2.00E-04	0.5584	0	0.0133	0.1188	0	0.004	4.00E-04	0	0.0102	0	0	0	0.0126	0.0749	0.0322	1.00E-04	0	0.0017
P	8	0	0.0026	4.00E-04	5.00E-04	0	2.00E-04	0.5556	0	0.0025	0.0385	0	5.00E-04	2.00E-04	0	6.00E-04	0	0	0	0.0022	0.3504	0.008	0.0377	0	1.00E-04
P	9	1.00E-04	0.0078	0.2257	0.0095	0	3.00E-04	0.0476	0	0.0062	0.277	0	0	0	0	0	0	0	0	1.00E-04	0.4248	4.00E-04	5.00E-04	0	0
P	12	2.00E-04	0.0026	0	4.00E-04	0	1.00E-04	0.0011	0	0.016	0.0305	0	0	0	0	0	0	0	0	0	0.9491	0	0	0	0
P	13	3.00E-04	0.0103	3.00E-04	0.0103	0	0	0.0089	0	0.0285	0.0817	0	0	0	0	0	0	0	0	0	0.8596	1.00E-04	0	0	0
P	14	0	0.0082	0	1.00E-04	0	1.00E-04	0.0121	0	0.0451	0.0536	0	0	0	0	0	0	0	0	2.00E-04	0.8806	0	0	0	0
P	15	1.00E-04	8.00E-04	0	5.00E-04	0	1.00E-04	0.006	1.00E-04	0.0446	0.5612	0	0	0	0	0	3.00E-04	0	0	0	0.3862	1.00E-04	0	0	0
P	16	1.00E-04	1.00E-04	0	0	0	0	0.0137	0	0.0111	0.261	0	0	0	0	0	0	0	0	0.0021	0.7084	0.0032	3.00E-04	0	0
P	17	6.00E-04	1.00E-04	0	0	0	2.00E-04	0.0082	0	0.0104	0.1763	0	0	0	0	0	0	0	0	2.00E-04	0.8039	1.00E-04	0	0	0
P	18	1.00E-04	0.0011	2.00E-04	2.00E-04	0	1.00E-04	0.0071	0	0.0757	0.1063	0	0	0	0	0	0	0	0	0	0.8092	0	0	0	0
P	19	5.00E-04	0	0	1.00E-04	0	1.00E-04	0.0076	0	0.015	0.3496	0	0	0	0	0	0	0	0	2.00E-04	0.6255	6.00E-04	8.00E-04	0	0
P	21	1.00E-04	2.00E-04	0	1.00E-04	0	0	0.0011	0	0.0097	0.5435	0	0	0	0	0	1.00E-04	0	0	0	0.4452	0	0	0	0
P	22	4.00E-04	0.002	0	0	0	1.00E-04	0.0024	2.00E-04	0.0228	0.603	0	0	0	0	0	0.0011	0	0	0	0.368	0	0	0	0
P	24	0	0.0015	0	0	0	0	0.01	0	0.0268	0.6315	0	2.00E-04	0	0	4.00E-04	0.0012	0	0	0.0013	0.3244	0.0027	0	0	0
P	25	2.00E-04	7.00E-04	0	0	0	2.00E-04	0.0268	4.00E-04	0.0754	0.4986	0	0	0	0	0	0.0012	0	0	0	0.3965	0	0	0	0
P	26	4.00E-04	3.00E-04	0	0	0	1.00E-04	0.0111	0	0.0866	0.3455	0	0	0	0	0	4.00E-04	0	0	1.00E-04	0.5555	0	0	0	0
P	28	2.00E-04	1.00E-04	0.0019	1.00E-04	0	1.00E-04	0.007	0	0.2872	0.2319	0	0	0	0	0	0	0	0	1.00E-04	0.4712	1.00E-04	1.00E-04	0	0
P	30	0	0	0	2.00E-04	0	2.00E-04	0.0078	1.00E-04	0.0102	0.5126	0	0	0	0	0	3.00E-04	0	0	1.00E-04	0.468	3.00E-04	1.00E-04	1.00E-04	0
Q	8	0	0	0	0	0	0.0063	0.0938	0	0.3942	7.00E-04	0	0	0	0	0	0	0	0	1.00E-04	0.5046	3.00E-04	0	0	0
Q	9	1.00E-04	1.00E-04	0	0	3.00E-04	1.00E-04	0.0113	0	0.0301	0.1138	0	0	0	0	0	0	0	0	5.00E-04	0.8424	0.0012	1.00E-04	0	0
Q	10	2.00E-04	0	0	0	4.00E-04	0.0017	0.0635	0	0.0513	0.1021	0	0	0	0	0	0	0	0	1.00E-04	0.7806	1.00E-04	0	0	0
Q	11	0	0	0	0	0	0.0016	0.0571	0	0.0079	0.1666	0	0	0	0	0	0	0	0	3.00E-04	0.7663	2.00E-04	0	0	0
Q	12	0	0	0	0	0	0	0.0109	0	0.0055	0.0695	0	0	0	0	0	0	0	0	1.00E-04	0.9103	1.00E-04	0.0036	0	0
Q	13	1.00E-04	0	0	0	0	3.00E-04	0.0227	0	0.0156	0.11	0	0	1.00E-04	0	0	0	0	0	3.00E-04	0.8502	7.00E-04	0	0	0
R	8	0	0	0	0	7.00E-04	0.0044	0.0507	2.00E-04	0.0796	0.0999	0	0	0	0	0	0	0	0	0	0.0016	0	0.7629	0	0
R	10	0	1.00E-04	0	0	0.0011	0.0045	0.0584	1.00E-04	0.1348	0.1111	0	0	0	0	0	0	0	0	1.00E-04	0.0015	0	0.6883	0	0
R	11	0	0	0	0	8.00E-04	0.0063	0.0709	0	0.0699	0.2439	0	0	0	0	0	0	0	0	0	0.0031	2.00E-04	0.6049	0	0
R	12	0	0	0	0	9.00E-04	0.0075	0.0729	3.00E-04	0.2377	0.1745	0	0	1.00E-04	0	0	0	0	0	2.00E-04	0.0011	3.00E-04	0.5045	0	0
S	17	5.00E-04	0	0	0	0	0.003	0.0495	0	0.1219	2.00E-04	0	0	0	0	0	0	0	0.0016	1.00E-04	0.823	2.00E-04	0	0	0
S	18	3.00E-04	0	0	0	0.0039	0.0017	0.0653	0.0014	0.0188	0.5336	0	0	0	0	0	0	0	0	1.00E-04	0.3748	1.00E-04	0	0	0
S	20	6.00E-04	0	0	0	0	0	0.0011	1.00E-04	0.0228	0.2379	0	0	0	0	0	0	1.00E-04	0.0012	0	0.736	1.00E-04	1.00E-04	0	0
S	21	7.00E-04	0	0	0	0	0	0.001	0	0.0303	0.2844	0	0	0	0	0	0	0	0	0	0.6835	1.00E-04	0	0	0
S	24	0.0019	0	1.00E-04	0	8.00E-04	0.004	0.1051	0.0017	0.0314	0.796	0	0	0	0	0	0	3.00E-04	0	0	0.0456	1.00E-04	0.013	0	0
S	26	0.0028	0	0	3.00E-04	7.00E-04	2.00E-04	0.0106	5.00E-04	0.0659	0.7143	0	0	0	1.00E-04	0	0	2.00E-04	0	0	0.2033	2.00E-04	9.00E-04	0	0
S	27	4.00E-04	0	0	0	0.001	6.00E-04	0.0088	1.00E-04	0.0211	0.739	0	0	0	0	0	0	0	0	0	0.229	0	0	0	0
T	5	0	1.00E-04	3.00E-04	0	0	3.00E-04	6.00E-04	0	0.0588	0.0119	0	0.1011	0.0556	0	0.3188	0	0	0	0.095	0.0114	0.3048	2.00E-04	0	0.0411
T	11	0	0	1.00E-04	0	1.00E-04	0.0012	0.0911	1.00E-04	0.0022	0.2192	0	0	0	0	0	0	0	0	3.00E-04	0.6855	1.00E-04	1.00E-04	0	0
T	12	0	1.00E-04	0	0	2.00E-04	0.0029	0.1238	0	5.00E-04	0.2054	0	0	0	0	0	0	0	0	1.00E-04	0.6666	2.00E-04	2.00E-04	0	0
T	13	0	0	2.00E-04	0	3.00E-04	0.0015	0.0263	0	3.00E-04	0.3067	0	0	0	0	1.00E-04	0	0	0	0	0.664	1.00E-04	2.00E-04	3.00E-04	0
T	14	0	0	1.00E-04	0	1.00E-04	0.001	0.0609	0	3.00E-04	0.326	0	0	0	0	0	0	0	0	1.00E-04	0.6108	3.00E-04	1.00E-04	3.00E-04	0
T	16	0	0	0	0	0	6.00E-04	0.0228	0	4.00E-04	0.2945	0	0	0	0	0	0	0	0	0	0.679	3.00E-04	1.00E-04	0.0023	0
T	17	0	0	0	0	0	1.00E-04	0.0133	0	5.00E-04	0.095	0	0	0	0	0	0	0	0	3.00E-04	0.887	5.00E-04	0	0.0033	0
T	18	0	0	0	0	0	1.00E-04	0.0048	0	5.00E-04	0.1578	0	0	0	0	0	0	0	0	1.00E-04	0.8357	2.00E-04	0	8.00E-04	0
T	20	0	0	0	0	2.00E-04	0	0.0084	0	1.00E-04	0.1222	0	0	0	0	1.00E-04	0	0	0	0	0.8673	0	0	0.0017	0
T	24	0.0012	0	0	0	0	4.00E-04	0.0091	0	7.00E-04	0.1161	0	0	0	0	0	0	0	0	1.00E-04	0.8625	2.00E-04	0	0.0097	0
T	26	0.0018	0	0	0	1.00E-04	1.00E-04	0.0205	0	3.00E-04	0.0874	0	0	0	0	0	0	0	0	1.00E-04	0.8867	2.00E-04	0	0.0028	0
T	27	5.00E-04	0	0	0	2.00E-04	9.00E-04	0.1282	2.00E-04	0.0057	0.0513	0	0	0	0	0	0	0	0	1.00E-04	0.8112	1.00E-04	0	0.0016	0
T	28	0.0011	0	0	0	1.00E-04	8.00E-04	0.0594	0	0.0081	0.0767	0	0	0	0	0	0	0	0	1.00E-04	0.8478	1.00E-04	0	0.0058	0
T	29	0	0	2.00E-04	0	1.00E-04	5.00E-04	0.0773	0	0.0076	0.016	0	0	0	0	0	0	0	0	1.00E-04	0.8952	0	0	0.003	0
U	6	0	0.0029	0	0	0	1.00E-04	4.00E-04	0	0.0021	0.8411	0	0	0	0	0	0	0	0	0	0.1528	1.00E-04	5.00E-04	0	0
U	7	0	0.0021	0	0	1.00E-04	0	0.0011	0	0	0.5998	0	0	0	0	0	0	0	0	0	0.3965	2.00E-04	0	0	2.00E-04
U	9	0	0.009	0	0	3.00E-04	1.00E-04	0.0053	0	4.00E-04	0.6677	0	0	0	0	0	0	0	0	5.00E-04	0.3165	1.00E-04	1.00E-04	0	0
U	10	1.00E-04	0.0089	0	0	1.00E-04	0	0.0035	1.00E-04	7.00E-04	0.5842	0	0	0	0	0	0	0	0	0	0.4023	1.00E-04	0	0	0
U	11	1.00E-04	0.046	0	0	1.00E-04	1.00E-04	0.0055	0	1.00E-04	0.6206	0	0	0	0	0	0	0	0	1.00E-04	0.3273	1.00E-04	0	0	0
U	12	1.00E-04	0.0064	1.00E-04	0	3.00E-04	1.00E-04	0.0121	0	1.00E-04	0.5867	0	0	0	0	0	0	0	0	1.00E-04	0.3937	3.00E-04	0	0	0
U	14	1.00E-04	0.0436	0	0	7.00E-04	2.00E-04	0.0184	0	5.00E-04	0.4556	0	0	0	0	0	0	0	0	2.00E-04	0.4801	6.00E-04	0	0	0
U	14	2.00E-04	0.0264	0	0	0	0	0.0094	1.00E-04	4.00E-04	0.4033	0	0	0	0	0	0	0	0	1.00E-04	0.5599	2.00E-04	0	0	0
U	15	0	0.0452	2.00E-04	0	0.001	0	0.0236	3.00E-04	0.0015	0.5917	0	0	0	0	0	0	0	0	1.00E-04	0.336	3.00E-04	1.00E-04	0	0
U	16	0	0.01	1.00E-04	0	4.00E-04	1.00E-04	0.0182	1.00E-04	0.0029	0.5937	0	0	0	0	0	0	0	0	1.00E-04	0.3741	2.00E-04	1.00E-04	0	0
U	18	4.00E-04	9.00E-04	0	0	1.00E-04	0	0.0038	0	0.0022	0.5276	0	0	0	0	0	0	0	0	0	0.4649	0	1.00E-04	0	0
U	21	1.00E-04	0.0385	0	0	0	0	9.00E-04	0	0.0634	0.4637	0	0	0	0	0	0	0	0	3.00E-04	0.4326	5.00E-04	0	0	0
V	7	0	0	0	0	0	0	0	0	1.00E-04	0	0	0	0	0	0	0	0	0.0019	0	0.9977	3.00E-04	0	0	0
V	9	2.00E-04	0	0	0	0	3.00E-04	0.0621	0	0.0033	0.0259	0	0	0	0	0	0	0	0.0014	2.00E-04	0.9065	0	1.00E-04	0	0
V	12	3.00E-04	0	0	0	1.00E-04	1.00E-04	0.0029	0	0.0108	0.082	0	0	0	0	0	0	0	0.0016	0	0.9021	1.00E-04	0	0	0
V	17	0.0017	0	0	0	0	0	9.00E-04	0	0.039	0.1093	0	0	0	0	0	0	3.00E-04	0.0024	0	0.8464	0	0	0	0
V	18	0.0019	0	0	0	0	1.00E-04	0.0011	0	0.0301	0.0662	0	0	0	0	0	0	4.00E-04	0.0013	0	0.8988	1.00E-04	0	0	0
V	19	1.00E-04	0	0	0	0	1.00E-04	0.0348	0	0.0021	0.0289	0	0	0	0	0	0	0	0.0021	1.00E-04	0.9318	0	0	0	0
V	21	0.0028	0	0	1.00E-04	0	0	4.00E-04	0	0.0635	0.1403	0	0	0	0	0	0	5.00E-04	1.00E-04	0	0.7922	1.00E-04	0	0	0
W	7	0	0	0	0	0	1.00E-04	7.00E-04	0	0.0052	6.00E-04	0	0	0	0	2.00E-04	0	0	0	0	0.9932	0	0	0	0
W	8	0	0	3.00E-04	2.00E-04	0	0	0	0	0.0022	0.0012	0	0	0	0	0	0	0	0	0	0.996	1.00E-04	0	0	0
W	10	0	0	0	0	0	0	0	0	0.0207	3.00E-04	0	0	0	1.00E-04	0	0	0	0	2.00E-04	0.9785	0	2.00E-04	0	0
W	12	0	0	0	0	0	0	0	0	0.0018	0	0	0	0	0	0	0	0	0.0013	0	0.9969	0	0	0	0
W	13	0	0	0	0	0	0	0	0	0.0073	0	0	0	0	0	0	0	0	0.0021	1.00E-04	0.9905	0	0	0	0
W	14	0	0	0	0	0	0	0	0	0.0156	2.00E-04	0	0	0	0	0	0	0	0.0015	0	0.9826	0	1.00E-04	0	0
W	15	0	0	0	0	0	2.00E-04	0.0404	0	0.0022	1.00E-04	0	0	0	0	0	0	0	0.0022	3.00E-04	0.9546	0	0	0	0
W	17	0	0	0	0	0	2.00E-04	0.033	0	0.0046	0.0011	0	0	0	0	0	0	0	0.002	1.00E-04	0.9589	1.00E-04	0	0	0
W	19	0.0043	0	0	0	0	1.00E-04	0.0123	3.00E-04	0.0016	0.1243	0	0	0	0	0	0	7.00E-04	0.0029	0	0.8534	0	1.00E-04	0	0
W	20	0.0067	0	3.00E-04	0	1.00E-04	2.00E-04	0.0135	1.00E-04	0.0094	0.3037	0	0	0	0.0346	0	0	4.00E-04	0	2.00E-04	0.6307	1.00E-04	0	0	0
W	24	0.0053	0	0	0	0	0	0.0072	1.00E-04	0.006	0.1874	0	0	0	0	0	0	4.00E-04	0.0019	0	0.7915	2.00E-04	0	0	0
W	27	5.00E-04	0	0	0	1.00E-04	0	0.0054	0	0.0164	0.1219	0	0	0	0	0	0	0	0.0019	1.00E-04	0.8533	4.00E-04	0	0	0
X	5	0	0	1.00E-04	0	0	5.00E-04	0.0271	8.00E-04	1.00E-04	0.9706	0	0	0	0	0	0	0	0	0	4.00E-04	4.00E-04	0	0	0
X	7	3.00E-04	0	0	0	0	0.0019	0.0632	0.0011	1.00E-04	0.9225	0	0	0	0	0	0	0	0	3.00E-04	0.0104	2.00E-04	0	0	0
X	9	0	0	1.00E-04	0	0	0.0016	0.0741	0.0018	2.00E-04	0.9211	0	0	0	0	1.00E-04	0	0	0	0	0.001	0	0	0	0
X	11	0	0	0	0	0	0.0038	0.1258	0.0022	8.00E-04	0.8662	0	0	0	0	0	0	0	0	0	0.0012	0	0	0	0
X	17	0.0058	0	0	0	0	6.00E-04	0.0132	0	0.0063	0.54	0	0	0	0	0	0	0	0	1.00E-04	0.4331	9.00E-04	0	0	0
X	20	0.0047	0	2.00E-04	0	0.0018	0.0031	0.0353	9.00E-04	0.1355	0.4262	0	0	0	0	0	0	3.00E-04	0	4.00E-04	0.3913	2.00E-04	1.00E-04	0	0
X	23	0.0021	0	3.00E-04	0	4.00E-04	9.00E-04	0.0185	3.00E-04	0.0638	0.2082	0	0	0	0	0	0	2.00E-04	0	0	0.7053	0	0	0	0
X	25	9.00E-04	0	1.00E-04	1.00E-04	4.00E-04	4.00E-04	0.0093	0	0.0858	0.0958	0	0	0	0	0	0	1.00E-04	0	0	0.8071	0	0	0	0
X	26	6.00E-04	0	0	0	0	0	0.0014	0	0.0611	0.0313	0	0	0	0	0	0	0	0	2.00E-04	0.9052	2.00E-04	0	0	0
Y	7	0	1.00E-04	0	0	0	0.0012	0.9911	0	1.00E-04	0.0014	0	0	0	0	0	0	0	0	0.0016	0.0022	0.0023	0	0	0
Z	5	0	0	0	0	0	5.00E-04	0.9958	0	9.00E-04	2.00E-04	0	0	0	0	0	0	0	0.001	1.00E-04	0.0011	4.00E-04	0	0	0
Z	10	0	0	0	0	0.0015	0.004	0.0818	1.00E-04	0.1573	0.7545	0	0	0	0	0	0	0	0	2.00E-04	1.00E-04	3.00E-04	2.00E-04	0	0
Z	13	1.00E-04	0	0	0	0.0015	0.007	0.0872	1.00E-04	0.1607	0.2259	0	0	0	0	2.00E-04	0	0	0.0013	1.00E-04	0.5156	2.00E-04	0	0	1.00E-04
ZA	7	1.00E-04	0	0	0	0	0.0239	0.1881	0	0.2882	0.0024	0	1.00E-04	0	0	2.00E-04	0	0	0	0.001	0.4946	0.0012	0	0	2.00E-04
ZA	8	1.00E-04	0	0	1.00E-04	0	0.0261	0.2777	0	0.2533	2.00E-04	0	0.0017	0	0	0.0034	0	3.00E-04	0	9.00E-04	0.4335	0.0023	4.00E-04	0	0
ZA	10	2.00E-04	0	0	3.00E-04	0.0027	0.0126	0.0625	4.00E-04	0.0587	0.3378	0	1.00E-04	0	0	0	0	0.017	0	2.00E-04	0.1348	3.00E-04	0.3724	0	0
ZA	12	0	0	0	0	0.0012	0.0034	0.0471	1.00E-04	0.0598	0.5942	0	0	0	0	1.00E-04	0	0.0028	1.00E-04	5.00E-04	0.1844	6.00E-04	0.1057	0	0
ZA	14	0	0	0	0	1.00E-04	5.00E-04	0.0372	0	0.0217	0.5625	0	0	0	0	0	0	3.00E-04	0.0017	2.00E-04	0.0332	1.00E-04	0.3425	0	0
ZA	15	0	0	0	0	0.0013	0.0056	0.0768	0	0.1389	0.2055	0	0	0	0	0	0	0.0039	7.00E-04	0	0.4995	1.00E-04	0.0677	0	0
ZA	16	2.00E-04	0	0	0	0.0017	0.0039	0.0307	0	0.1994	0.2528	0	0	0	0	0	0	0.0013	5.00E-04	1.00E-04	0.4959	2.00E-04	0.0133	0	0
ZA	17	1.00E-04	0	0	0	6.00E-04	0.0019	0.046	0	0.1088	0.3691	0	0	0	0	0	0	0	0.0014	4.00E-04	0.4713	4.00E-04	0	0	0
ZA	18	0	0	0	0	9.00E-04	0.0014	0.033	2.00E-04	0.0964	0.7545	0	0	0	0	0	0	0	1.00E-04	1.00E-04	0.1132	2.00E-04	0	0	0
ZA	20	0	0	3.00E-04	0	0	6.00E-04	0.015	0	0.1645	0.727	0	0	0	0	3.00E-04	0	0	5.00E-04	0.0019	0.0855	0.0041	2.00E-04	0	1.00E-04
ZA	22	0	0	0.0303	0	3.00E-04	0.0012	0.0085	1.00E-04	0.0871	0.8598	0	0	0	0	0	0	0	0	0	0.0126	0	1.00E-04	0	0
ZA	25	9.00E-04	0	0.0012	0	5.00E-04	2.00E-04	0.001	0	0.0174	0.7492	0	0	0	0	0	0	0	0	1.00E-04	0.2294	1.00E-04	0	0	0
ZA	26	0	0	2.00E-04	0	3.00E-04	3.00E-04	0.0105	0	0.0178	0.8447	0	0	0	0	0	0	0	5.00E-04	5.00E-04	0.1237	0.0013	2.00E-04	0	0
ZA	27	1.00E-04	1.00E-04	0.0027	1.00E-04	3.00E-04	6.00E-04	0.0071	2.00E-04	0.0772	0.8593	0	0	0	0	0	0	0	0	5.00E-04	0.0514	4.00E-04	0	0	0
ZB	7	0	0	2.00E-04	0	1.00E-04	0	9.00E-04	0	4.00E-04	0.003	0	0	0	0	0	0	1.00E-04	0.001	3.00E-04	0.9928	8.00E-04	4.00E-04	0	0
ZB	10	2.00E-04	0	1.00E-04	0	4.00E-04	4.00E-04	0.0052	0	0.0417	0.3449	0	1.00E-04	0	0	1.00E-04	0	0	0	1.00E-04	0.6063	5.00E-04	0	0	0
ZB	11	0	0	0	0	7.00E-04	8.00E-04	0.0132	1.00E-04	0.0207	0.5698	0	0	0	0	0	0	0	0.0011	3.00E-04	0.3928	5.00E-04	0	0	0
ZB	12	2.00E-04	0	0.0112	1.00E-04	3.00E-04	0	0	0	0.0409	0.2913	0	0	1.00E-04	0	0	0	0	0	0	0.6556	3.00E-04	0	0	0
ZB	13	0	0	0.0229	1.00E-04	2.00E-04	0	0.0022	0	0.0262	0.3618	0	0	0	1.00E-04	0	0	0	0	0	0.5863	2.00E-04	0	0	0
ZB	15	0	0	0.0074	0	2.00E-04	0	0.0022	0	0.0056	0.4096	0	0	0	0	0	0	0	0.0028	0	0.572	2.00E-04	0	0	0
ZB	17	0	0	0.0336	0	0.001	0	2.00E-04	0	0.0109	0.3103	0	0	0	0	0	0	0	0.0014	0	0.6425	1.00E-04	0	0	0
ZB	18	5.00E-04	0	0.0493	0	9.00E-04	0	7.00E-04	0	0.0156	0.2795	0	0	0	0	0	0	0	0.0163	2.00E-04	0.6369	1.00E-04	0	0	0
ZB	19	1.00E-04	0	0.0326	3.00E-04	0.0011	0	0	0	0.032	0.3534	0	0	1.00E-04	0	0	0	0	0	0	0.5804	0	0	0	0
ZB	20	0	0	0.0227	0	1.00E-04	0	3.00E-04	0	0.0131	0.3698	0	0	0	0.0136	0	0	0	0	4.00E-04	0.58	0	0	0	0
ZB	21	6.00E-04	0	0.1024	0	5.00E-04	0	0	0	0.0114	0.3432	0	0	0	0	0	0	0	0	0.002	0.5364	0.0035	0	0	0
ZB	22	1.00E-04	0	0.0884	1.00E-04	4.00E-04	0	6.00E-04	0	0.0128	0.3743	0	0	0	0	0	0	0	0	0	0.5233	0	0	0	0
ZB	24	1.00E-04	0	0.0646	0	3.00E-04	1.00E-04	3.00E-04	0	0.0031	0.3635	0	0	0	0	0	0	0	0.001	1.00E-04	0.5669	0	0	0	0
ZB	25	0.0015	0	0.0222	0.0021	0.0011	2.00E-04	9.00E-04	0	0.0311	0.3629	0	0	0	3.00E-04	0	0	1.00E-04	0	0	0.5763	0	0.0013	0	0
ZB	26	0	0	0.0396	0	2.00E-04	0	1.00E-04	0	0.0291	0.2507	0	0	0	0	0	0	0	0	0	0.6801	2.00E-04	0	0	0
ZB	29	0	0	0.0073	0	5.00E-04	0	8.00E-04	0	0.0682	0.3125	0	0	0	0	0	0	0	0.0017	2.00E-04	0.6084	4.00E-04	0	0	0
ZB	30	0	0	0.0114	0	2.00E-04	1.00E-04	6.00E-04	0	0.0233	0.286	0	0	0	0	1.00E-04	0	0	6.00E-04	2.00E-04	0.6771	4.00E-04	0	0	0
ZC	10	0	0	3.00E-04	0	1.00E-04	0.0162	0.2581	0	0.6876	0.0113	0	0	0	0	0	0	0	0.001	9.00E-04	0.0229	0.0016	0	0	0
ZC	11	0	0	0	0	0	0.0152	0.1719	0	0.8018	0.0098	0	0	0	0	0	0	0	5.00E-04	1.00E-04	1.00E-04	6.00E-04	0	0	0
ZC	12	0	0	0	0	0	0.0027	0.0593	0	0.6785	0.2565	0	0	0	0	0	0	0	8.00E-04	0	0.0018	4.00E-04	0	0	0
ZC	13	1.00E-04	0	0	0	0	0.0054	0.0669	0	0.6424	0.097	0	0	0	0	0	0	0	0	2.00E-04	0.1872	8.00E-04	0	0	0
ZC	14	5.00E-04	0	0	1.00E-04	0	0	3.00E-04	0	0.1191	0.2348	0	0	0	0	0	0	0	0	2.00E-04	0.645	0	0	0	0
ZC	18	0	0	0.0043	0.6031	0	4.00E-04	0.0082	0	0.0602	0.2156	0	0	0	0	3.00E-04	0	0	0	2.00E-04	0.1077	0	0	0	0
ZC	20	0	0	1.00E-04	0.2606	0	0	0.0051	0	0.0012	0.1509	0	0	0	0	0	0	0	0	0	0.5819	2.00E-04	0	0	0
ZC	24	2.00E-04	0	0	0.7139	0	0	6.00E-04	0	0.0679	0.0111	0	2.00E-04	0	1.00E-04	3.00E-04	0	0	0	0.0016	0.202	0.0021	0	0	0
ZC	25	0.0039	0	0	0	0.0013	8.00E-04	0.009	7.00E-04	0.0189	0.6414	0	0	0	0	0	0	4.00E-04	0	0	0.3236	0	0	0	0
ZC	28	0	0	0	0.1677	0	1.00E-04	0.0027	0	0.8242	5.00E-04	0	0	0	0	0	0	0	0.0013	3.00E-04	0.0024	8.00E-04	0	0	0
