# Supplementary material for: Gut Microbiome Developmental Patterns in Early Life of Preterm Infants: Impacts of Feeding and Gender
Source: PLoS One. 2016 Apr 25;11(4):e0152751. doi: 10.1371/journal.pone.0152751 (PMC4844123; doi:10.1371/journal.pone.0152751)
Supplement: S1 File — (ZIP) [file pone.0152751.s007.zip › otu_for_data_upload_to_plos_one.csv]

Subject_ID	PNA	otu1	otu2	otu3	otu4	otu5	otu6	otu7	otu8	otu9	otu10	otu11	otu12	otu13	otu14	otu15	otu16	otu17	otu18	otu19	otu20	otu21	otu22	otu23	otu24	otu25	otu26	otu27	otu28	otu29	otu30	otu31	otu32	otu33	otu34	otu35	otu36	otu37	otu38	otu39	otu40	otu41	otu42	otu43	otu44	otu45	otu46	otu47	otu48
A	10	59	0	0	0	0	0	0	0	0	0	7	5	224	3	0	3	47	1	0	0	0	3	0	2377	2	0	0	0	0	0	0	0	0	0	0	0	0	0	0	0	0	0	0	0	4	0	0	96
A	12	54	0	0	0	0	0	0	0	0	0	10	7	322	1	4	2	183	3	0	1	0	0	0	1606	0	0	0	0	0	0	0	0	0	0	0	0	0	0	0	0	0	0	0	0	2	0	1	80
A	13	3	0	0	0	0	0	0	0	0	0	2	2	165	0	0	0	87	2	0	0	0	0	0	0	0	0	0	0	0	0	0	0	0	0	0	0	1	0	0	0	0	0	0	0	0	0	0	77
A	14	53	0	0	0	0	0	0	0	0	0	5	4	179	2	1	1	19	0	0	0	0	0	0	3216	1	0	0	0	0	0	0	0	0	0	0	1	3	0	0	0	0	0	0	0	4	0	1	85
A	15	107	0	0	0	1	0	0	0	0	0	20	11	416	2	5	22	237	2	0	0	0	1	0	1544	1	0	0	0	0	0	0	0	0	0	0	0	1	0	0	0	0	0	0	0	6	0	0	147
A	16	61	0	0	0	0	0	0	0	0	0	10	6	356	1	5	10	61	4	0	0	0	0	0	1236	1	0	0	0	0	0	0	0	0	0	0	0	0	0	0	0	0	0	0	0	4	0	0	157
A	17	83	0	0	0	0	0	0	0	0	0	4	0	62	1	2	1	68	2	0	0	0	0	0	2177	2	0	0	0	0	0	0	0	0	0	0	0	1	0	0	0	0	0	0	0	1	0	0	130
A	18	76	0	0	0	0	0	0	0	0	0	1	0	49	0	1	0	46	1	0	0	0	0	0	2821	1	0	0	1	0	0	0	0	0	0	0	0	1	0	0	0	0	0	0	0	5	0	2	146
A	19	51	0	0	0	0	0	0	0	0	0	1	1	12	0	0	0	48	0	0	0	0	1	0	715	1	0	0	0	0	0	0	0	0	0	0	0	0	1	1	0	0	0	0	0	0	1	0	152
A	20	170	0	0	1	0	0	0	0	0	0	1	1	52	1	0	1	34	1	0	3	0	0	0	2702	0	0	0	0	0	0	0	0	0	0	0	0	1	0	0	0	0	0	0	0	9	0	0	161
A	21	123	0	0	0	0	0	0	0	0	0	0	0	16	0	2	0	70	1	0	2	1	3	0	2005	2	0	0	0	0	1	0	0	0	0	0	0	0	0	0	0	0	0	0	0	6	2	0	150
A	22	135	0	0	0	0	0	0	0	0	0	4	1	24	0	3	0	127	1	0	1	0	0	0	2714	1	0	0	0	0	0	0	0	0	0	0	0	0	0	0	0	0	0	0	0	9	0	0	174
A	23	73	0	0	0	0	0	0	0	0	0	0	1	29	0	2	0	39	1	0	1	0	0	0	3480	0	0	0	0	0	0	0	0	0	0	0	0	0	0	0	0	0	0	0	0	2	0	1	107
A	24	23	0	0	0	0	0	0	0	0	0	1	0	6	0	1	1	74	2	0	1	0	0	0	2651	0	0	0	0	0	0	0	0	0	0	0	0	0	0	0	0	0	0	0	0	1	1	0	83
A	26	46	0	0	0	0	0	0	0	0	0	0	0	9	0	2	0	59	3	0	1	0	0	0	3207	0	0	0	0	0	0	0	0	0	0	0	0	1	0	0	0	0	0	0	0	1	0	2	89
A	27	73	0	0	0	0	0	0	0	0	0	0	0	19	0	2	0	43	3	0	0	0	0	0	2766	0	0	0	0	0	0	0	0	0	0	0	0	1	0	0	0	0	0	0	0	3	0	0	103
A	28	79	0	0	0	0	0	0	0	0	0	2	1	16	1	5	0	195	3	0	4	0	0	0	1792	2	0	0	1	0	0	0	0	0	0	0	0	3	0	0	0	0	0	0	0	6	0	0	141
A	30	89	0	0	0	0	0	0	0	0	1	3	1	40	0	2	1	24	0	0	2	39	0	0	1228	140	0	0	43	1	42	0	0	0	1	0	0	1	0	0	0	0	0	0	0	5	0	0	148
B	12	0	0	0	0	0	0	0	0	0	0	0	0	166	0	0	0	22	0	0	0	0	0	0	0	0	0	0	0	0	0	0	0	0	0	0	0	0	0	0	0	0	0	0	0	0	0	4	82
B	14	3	0	0	0	0	0	0	0	0	0	1	2	122	0	0	0	109	4	0	1	0	0	0	3	0	0	0	0	0	0	0	0	0	0	0	0	0	0	0	0	0	1	0	0	0	0	0	54
B	15	0	0	0	0	0	0	0	0	0	0	2	3	1773	0	1	3	4	1	0	0	0	0	0	4	0	0	0	1	0	1	0	0	0	0	0	1	0	0	0	0	0	0	0	0	1	1	0	145
B	16	18	0	0	0	0	0	0	0	0	0	1	0	13	0	0	1	95	8	0	2	6	8	0	64	10	0	0	3	0	5	0	0	0	0	0	0	0	0	0	0	0	0	0	0	1	2	1	127
B	18	9	0	0	1	0	0	0	0	0	0	1	0	29	0	0	1	305	6	0	2	1	1	0	21	5	0	0	0	0	1	0	0	0	0	0	0	6	0	0	0	0	0	0	0	0	0	0	130
B	19	14	0	0	0	0	0	0	0	0	0	1	3	36	0	2	1	220	6	0	21	0	0	0	8	1	0	0	0	0	0	0	0	0	1	0	0	4	0	0	0	0	0	0	0	2	0	0	143
B	20	175	0	0	0	0	0	0	0	0	0	0	0	0	0	2	0	3	0	0	0	0	0	0	1785	1	0	0	0	0	0	0	0	0	1	0	0	0	0	0	0	0	0	0	0	9	1	0	155
B	23	146	0	0	1	0	0	0	0	0	0	12	6	39	0	2	4	54	0	0	37	1	0	0	3449	0	0	0	0	0	0	62	0	0	17	0	0	1	0	0	0	0	0	0	0	12	0	0	210
B	25	149	0	0	0	0	0	0	0	0	0	0	0	6	0	2	0	63	1	0	1	2	1	0	1259	4	0	0	8	0	6	3	0	0	2	0	1	0	0	0	0	0	0	0	0	10	0	0	160
B	27	32	0	0	0	0	0	0	0	0	0	0	0	1	0	0	0	109	4	0	0	0	0	0	1276	0	0	0	0	0	0	0	0	0	0	0	0	0	0	0	0	0	0	0	0	5	0	0	73
B	29	48	0	0	0	0	0	0	0	0	0	0	0	0	0	0	0	61	0	0	0	0	0	0	1622	0	0	0	0	0	0	0	0	0	1	0	1	0	0	0	0	0	0	0	0	1	0	0	103
B	30	5	0	0	0	0	0	0	0	0	0	0	0	0	0	0	0	20	0	0	0	0	0	0	936	0	0	0	0	0	0	0	0	0	0	0	0	0	0	0	0	0	0	0	0	0	1	2	65
C	9	0	0	0	3776	0	0	0	0	0	0	12	5	5666	0	1	4	18	0	0	18	0	0	0	2	2	0	0	0	0	1	0	0	0	0	0	0	5	1	0	0	0	4	0	0	1	0	18	4
C	11	1	0	0	2	0	0	0	0	0	0	220	97	995	0	48	105	844	5	0	1392	0	0	0	3	3	0	0	0	0	0	0	0	0	0	0	0	0	0	0	0	0	0	0	0	140	0	0	131
C	13	0	0	0	3	0	0	0	0	0	0	261	124	1599	0	43	105	1084	2	0	1385	0	0	0	0	1	0	0	0	0	0	25	0	0	260	0	0	1	0	0	0	0	1	0	0	11	0	0	3
C	14	0	0	2	0	0	0	0	0	0	1	100	47	365	0	35	35	1116	4	0	1313	1	0	0	8	3	0	0	0	0	1	1235	0	0	81	0	0	2	0	0	0	0	0	0	0	12	0	0	9
C	15	2	0	4	0	0	0	0	0	0	1	203	111	1036	0	47	99	1424	3	0	1187	3	0	0	31	8	0	0	0	0	2	1456	0	0	469	0	0	6	2	0	0	0	0	0	0	24	0	0	27
C	16	0	0	76	0	0	0	0	0	0	0	97	53	966	0	22	37	361	4	0	612	0	0	0	10	7	0	0	0	0	0	1045	0	0	1668	0	0	3	2	0	0	0	0	0	0	29	0	0	20
C	17	0	0	23	0	0	0	0	0	0	1	50	51	765	0	15	12	400	0	0	483	0	0	0	1	0	0	0	0	0	0	1238	0	0	778	0	0	0	0	0	0	0	0	0	0	0	0	0	0
C	19	2	0	0	0	0	0	0	0	0	5	2	0	28	0	9	2	744	20	0	27	44	2	0	5	1111	0	0	18	2	46	0	0	0	0	0	0	0	0	0	0	0	0	0	0	0	0	10	316
C	21	0	0	880	0	0	0	0	0	0	0	113	61	3311	0	8	27	377	0	0	989	0	0	0	0	0	0	0	0	0	0	862	0	0	552	0	0	0	0	0	0	0	0	0	0	0	0	12	0
C	24	1	0	32	92	21	0	0	0	0	0	0	0	258	0	0	0	226	1	0	298	11	55	0	519	458	0	0	6	1	3	43	0	0	20	0	3	875	103	0	0	0	0	0	0	4	0	331	84
D	6	2	0	89	0	0	0	0	1	0	0	0	1	24	0	1	1	6	0	0	117	2	0	0	22	2	0	0	0	0	0	3	0	0	50	0	28	5620	3065	0	0	0	0	0	0	0	0	1	65
D	7	1	0	0	0	0	0	0	0	0	2	5	0	8	0	14	0	95	9	0	3	207	0	0	0	2333	0	0	36	5	246	0	0	0	0	0	0	0	0	0	0	0	0	0	0	0	1	0	69
D	8	0	0	906	2	0	0	0	4	0	0	2	2	64	0	0	2	231	0	0	823	0	0	0	1	0	0	0	0	0	0	265	0	0	79	0	13	4142	2962	0	0	0	0	0	0	0	0	1	23
D	12	3	0	0	0	0	0	0	0	0	0	0	0	24	0	0	0	10	2	0	265	152	0	0	0	2930	0	0	21	1	151	0	0	0	0	0	93	1107	0	0	0	0	0	0	0	0	0	0	79
D	14	3	0	0	0	0	0	0	0	0	1	0	0	2	0	2	0	14	1	0	20	137	0	0	2	2632	0	0	48	4	327	0	0	0	0	0	109	566	0	0	0	0	0	0	0	2	0	0	78
D	15	17	0	0	0	0	0	0	0	0	1	1	0	2	0	4	0	47	5	0	4	144	0	0	1	1725	0	0	49	3	275	0	0	0	0	0	93	695	0	0	0	0	0	0	0	0	0	0	90
D	16	11	0	0	0	0	0	0	0	0	6	0	0	0	0	5	0	84	1	0	97	99	0	0	2	1066	0	0	34	0	259	0	0	0	0	0	83	1389	0	0	0	0	0	0	0	0	0	0	83
D	17	10	0	0	0	0	0	0	0	0	0	0	0	1	0	1	0	10	0	0	46	70	1	0	2	642	0	0	13	2	190	0	0	0	0	0	70	1952	0	0	0	0	0	0	0	0	0	0	69
D	18	16	0	0	0	0	0	0	0	0	0	0	0	2	0	1	0	23	0	0	129	128	1	0	15	1712	0	0	45	5	347	0	0	0	0	0	129	1606	0	0	0	0	0	0	0	0	0	0	133
D	19	22	0	0	1	0	0	0	0	0	1	1	1	10	0	3	0	15	0	0	50	172	0	0	2	1133	0	0	30	2	385	1	0	0	0	0	117	1592	0	0	0	0	0	0	0	0	0	0	75
D	22	0	0	0	0	0	0	0	0	0	0	0	0	1	0	0	0	22	1	0	44	39	0	0	0	824	0	0	11	0	67	0	0	0	0	0	17	1750	0	0	0	0	0	0	0	0	0	2	23
D	23	11	0	0	0	0	0	0	0	0	2	0	1	16	0	0	0	106	3	0	181	57	0	0	1	425	4	0	20	0	134	0	0	0	0	0	69	2824	0	0	0	0	0	0	0	0	0	0	75
D	24	2	0	0	0	0	0	0	0	0	1	0	0	11	0	0	0	32	0	0	205	42	0	0	3	632	11	0	7	0	74	0	0	0	0	0	45	2322	0	0	0	0	0	0	0	0	0	0	70
D	25	7	0	0	0	0	0	0	0	0	2	3	1	18	0	3	0	86	1	0	168	134	0	0	0	1442	21	0	25	2	317	0	0	0	0	0	136	2343	0	0	0	0	0	0	0	0	0	0	161
D	26	12	0	0	0	0	0	0	0	0	2	1	1	4	0	2	0	39	1	0	384	60	0	0	2	475	7	0	23	1	237	0	0	0	0	0	118	3253	0	0	0	0	0	0	0	0	0	0	445
E	5	0	0	0	0	0	0	0	0	0	0	0	0	0	0	0	0	0	0	0	0	0	0	0	0	0	0	0	0	0	0	0	0	0	0	0	0	0	0	0	0	0	0	1	0	0	0	1	15
E	6	1	0	0	0	8	0	0	0	0	0	0	1	7	0	0	0	43	1	0	0	1	0	0	0	7	1	0	1	0	3	0	0	0	0	0	1	73	0	0	0	0	0	0	0	0	0	0	30
E	7	0	0	0	0	0	0	0	0	0	0	0	0	92	0	0	2	35	1	0	0	0	0	0	0	0	0	0	0	0	1	0	0	0	0	0	0	1	0	0	0	0	0	0	0	0	0	0	11
E	11	1	0	0	0	268	0	0	0	0	0	0	0	116	0	0	2	30	1	0	76	0	0	0	1	0	0	0	0	0	0	0	0	0	0	0	0	6	0	0	0	0	0	0	0	0	0	0	24
E	14	1	0	0	0	388	0	0	0	0	0	0	1	38	0	1	2	61	4	0	2	0	1	0	0	1	3	0	0	0	0	0	0	0	0	0	0	6	0	0	0	0	0	0	0	0	0	1	24
E	15	4	1	0	0	2607	0	0	0	0	0	10	9	232	0	4	18	1000	6	0	13	0	1	0	0	3	292	0	0	0	1	0	0	0	0	0	0	77	0	0	0	0	0	1	0	0	0	1	42
E	18	0	0	0	0	52	0	0	0	0	0	0	0	1	0	0	0	126	0	0	0	11	0	0	0	352	128	0	1	0	20	0	0	0	0	0	22	7974	0	0	0	0	0	0	0	0	0	0	9
E	19	9	0	0	0	221	0	0	0	0	0	0	0	4	0	0	0	57	1	0	0	60	1	0	0	417	30	0	19	0	138	0	0	0	0	0	140	5756	0	0	0	0	0	0	0	0	0	0	76
E	20	3	0	0	0	526	0	0	0	0	3	0	1	56	0	2	1	156	0	0	2	33	3	0	0	272	63	0	5	1	115	0	0	0	0	0	85	6070	0	0	0	0	0	0	0	0	0	1	55
E	21	1	0	0	0	428	4	0	0	0	0	0	0	37	0	2	3	112	1	0	2	25	0	0	0	351	53	0	5	1	86	0	0	0	0	0	45	6635	0	0	0	0	0	0	0	0	0	2	28
E	22	2	0	0	0	254	10	0	0	0	2	3	2	35	0	4	1	261	1	0	4	35	1	0	0	478	215	0	21	0	85	0	0	0	0	0	56	7498	0	0	0	0	0	0	0	0	0	0	31
E	25	0	0	0	0	627	0	0	0	0	1	4	3	59	0	0	3	250	1	0	3	39	13	0	0	426	99	0	20	0	97	0	0	0	0	0	46	7367	0	0	0	0	0	0	0	0	0	2	18
E	26	1	0	0	0	369	0	0	0	0	1	2	1	49	0	1	0	169	2	0	7	17	1	0	0	343	60	0	4	0	93	0	0	0	0	0	67	6308	0	0	0	0	0	0	0	0	0	2	27
F	7	0	4	0	0	18	1	0	0	0	10	28	24	8756	3	7	6	62	0	1	1	19	87	0	0	184	8	0	2	0	17	0	0	0	0	0	2	354	0	0	0	0	1	0	0	1	0	9	8
F	8	0	6	0	0	1	0	0	0	0	10	38	39	8542	4	4	27	57	0	0	10	34	99	1	1	221	0	0	11	0	38	0	0	0	0	0	1	233	0	0	0	0	0	0	0	0	0	4	36
F	9	0	0	0	0	0	0	0	0	0	30	103	106	1826	2	112	150	2753	53	0	1	172	31	3	0	4394	0	0	111	3	148	0	0	0	0	0	0	0	0	0	0	0	0	0	0	0	0	0	0
F	10	0	0	0	0	0	0	0	0	0	29	110	99	1696	0	112	118	1842	44	0	0	195	0	0	0	5458	0	0	121	3	161	0	0	0	0	0	0	2	0	0	0	0	0	0	0	0	0	1	0
F	11	0	1	1	0	0	56	8	0	0	42	227	214	1676	3	156	299	1302	56	0	2	351	9	2	0	5049	0	0	222	8	302	0	0	0	0	0	0	3	0	0	0	0	0	0	0	0	0	0	3
F	13	0	0	0	0	0	0	0	0	0	61	68	60	974	14	52	61	926	25	0	1	281	3900	160	2	3092	0	0	235	3	78	0	0	0	0	0	1	0	0	0	0	0	0	0	0	0	0	0	0
F	14	0	0	1	0	0	17	27	0	0	96	244	170	2076	29	99	193	978	25	0	8	430	2438	135	12	2506	0	0	277	3	204	0	0	0	0	0	2	5	0	0	0	0	0	0	0	0	0	0	2
F	14	0	1	0	0	0	10	2	0	0	67	97	93	1601	17	58	86	873	15	0	1	350	2932	121	5	3304	0	0	231	4	120	0	0	0	0	0	1	1	0	0	0	0	0	0	0	0	0	1	1
F	15	0	0	0	0	5	7	17	0	0	19	21	11	378	1	25	9	551	23	0	12	243	2992	88	0	5331	1	0	173	3	38	0	0	0	0	0	3	13	0	1	0	0	0	1	0	0	0	3	1
F	16	0	0	0	0	1	1	0	0	0	31	28	18	262	8	47	21	1166	24	0	12	219	4821	123	7	2635	0	0	222	1	47	0	0	0	0	0	5	104	0	0	0	0	0	0	0	0	0	2	3
F	17	0	0	0	0	0	0	0	0	0	20	15	14	222	8	25	16	720	6	0	2	205	7047	111	4	1372	0	0	174	0	28	0	0	0	0	0	0	0	0	0	0	0	0	0	0	0	0	2	1
F	19	0	0	0	0	2	23	0	0	0	25	18	10	173	4	39	13	874	22	0	5	351	3002	157	5	4927	0	0	253	4	44	0	0	0	0	0	0	20	0	0	0	0	0	0	0	0	0	2	2
F	20	0	0	0	0	1	3	0	0	0	21	10	9	123	2	35	15	1030	17	0	1	230	4870	180	13	3070	0	0	279	1	59	0	0	0	0	0	2	9	0	0	0	0	0	0	0	0	0	3	0
F	21	0	0	0	0	0	0	0	0	0	35	20	18	241	6	76	20	1821	19	0	3	281	4495	132	11	2428	0	0	310	1	62	0	0	0	0	0	0	8	0	0	0	0	0	0	0	0	0	0	2
F	22	0	1	0	0	0	0	1	0	0	35	19	14	105	2	82	17	1846	50	3	3	363	2948	148	7	3953	0	0	327	2	62	0	0	0	0	0	0	2	0	0	0	0	0	0	0	0	0	0	2
F	23	0	187	17	1	0	0	1	0	0	40	6	5	62	0	83	17	2733	45	0	0	290	2872	125	11	3106	0	0	304	3	77	0	0	0	0	0	0	3	0	0	0	0	0	0	0	0	0	1	0
F	25	0	493	47	1	0	0	0	0	0	29	4	0	15	0	90	5	2893	36	0	3	313	3260	99	13	2292	0	0	256	2	108	0	0	0	0	0	0	4	0	0	0	0	1	0	0	0	0	0	7
F	26	0	198	30	0	0	0	0	0	0	11	3	4	20	0	34	4	2367	16	0	0	142	3379	57	5	3515	0	0	147	4	28	0	0	0	0	0	0	4	0	0	0	0	0	0	0	0	0	1	2
F	27	0	244	18	1	0	0	0	0	0	6	2	4	18	0	25	1	2989	22	0	1	76	2478	41	37	901	0	0	91	1	51	0	0	0	1	0	0	3	0	0	0	0	0	0	0	0	0	3	139
F	28	0	237	23	0	0	2	0	0	0	5	1	1	4	0	18	1	1220	17	0	2	84	3392	44	31	1214	0	0	109	0	51	0	0	0	0	0	0	9	0	0	0	0	0	0	0	0	0	0	278
G	9	0	0	0	0	0	0	0	0	0	0	0	0	3	0	0	0	0	0	0	0	0	0	0	0	0	0	0	0	0	0	0	0	0	0	0	0	0	0	0	0	0	0	0	0	0	0	1	142
G	10	0	1	0	0	1	0	0	0	0	0	0	0	0	0	0	0	0	0	0	4	0	0	0	0	0	0	0	0	0	0	0	0	0	0	1	0	2	0	0	0	0	0	0	0	0	0	2	214
G	11	0	0	0	0	0	1	0	0	0	0	0	0	3	0	0	0	0	0	0	0	0	0	0	1	0	0	0	0	0	0	0	0	0	0	0	0	2	1	0	0	0	0	0	0	0	0	0	189
G	15	0	1	0	0	0	0	0	0	0	0	0	0	195	0	0	0	0	0	0	8	1	0	0	0	2	0	0	0	0	0	0	0	0	0	0	0	9	0	0	0	0	0	0	0	0	0	3	156
G	16	0	0	0	0	0	0	0	0	0	0	0	0	274	0	0	0	0	0	0	1	0	0	0	0	0	0	0	0	0	0	0	0	0	0	0	0	0	0	0	0	0	0	0	0	0	0	1	151
G	18	7	0	0	0	2	0	0	0	0	0	2	2	14	0	1	0	287	9	0	2	1	0	0	26	7	0	0	0	0	1	0	0	0	0	0	1	3	0	0	0	0	0	0	0	1	0	1	310
G	20	4	0	0	0	0	1	0	0	0	0	0	0	10	0	0	0	190	9	0	12	1	9	0	2	1	0	0	0	0	0	0	0	0	0	0	2	2	0	0	0	0	0	0	0	2	0	0	591
G	21	3	0	0	0	0	0	0	0	0	0	0	0	2	0	0	0	233	2	0	2	2	0	0	15	2	0	0	0	0	0	0	0	0	0	0	0	3	0	0	0	0	0	0	0	0	0	0	186
G	23	14	0	0	0	0	0	0	0	0	0	0	0	0	0	0	0	724	23	0	17	0	0	0	1	0	0	0	0	0	0	0	0	0	0	0	0	0	0	0	0	0	0	0	0	0	0	0	223
G	24	1	0	0	0	0	0	0	0	0	0	1	0	1	0	0	0	699	4	0	499	0	0	0	1	0	0	0	0	0	0	0	0	0	0	0	0	1	0	0	0	0	0	1	0	0	0	20	200
G	26	4	0	0	0	2	0	0	0	0	0	0	0	1	0	0	0	1273	19	0	13	0	0	0	1	2	0	0	0	0	0	0	0	0	0	0	0	3	0	0	0	0	0	0	0	0	0	0	235
G	28	23	0	0	0	0	0	0	0	0	0	0	0	1	0	0	0	1669	58	0	12	0	0	0	0	0	0	0	0	0	0	0	0	0	0	0	0	0	0	0	0	0	0	0	0	0	0	0	228
G	29	9	0	0	0	0	1	0	0	0	0	0	0	1	0	1	0	1114	30	0	5	0	0	0	0	0	0	0	0	0	0	0	0	0	0	1	1	1	0	0	0	0	0	0	0	0	0	0	228
H	5	1	0	0	0	0	1	0	0	0	0	0	0	1	0	0	0	0	0	0	1	0	2	0	9	1	0	0	0	0	0	0	0	0	0	0	1	4	0	0	0	0	0	0	0	0	0	0	164
H	6	0	0	0	0	195	0	0	0	0	0	0	0	3	0	0	0	7	0	0	4	63	0	0	2	801	0	0	9	3	61	0	0	0	0	0	0	2	0	0	0	0	0	0	0	0	0	0	271
H	7	0	0	0	0	3608	1	0	0	0	0	1	0	65	0	0	0	0	0	2	25	7	1	0	1	38	0	0	0	0	9	1	0	0	0	0	1	4	0	0	0	0	0	0	0	0	0	2	122
H	8	0	0	0	0	2541	0	0	0	0	0	0	0	13	0	1	0	0	0	0	20	3	1	0	7	45	0	0	1	0	3	0	0	0	0	0	1	11	0	0	0	0	0	0	0	0	0	4	287
H	9	0	0	0	0	1869	1	0	0	0	0	10	2	75	0	0	1	17	0	0	585	96	0	0	2	1061	0	0	14	1	79	1	0	0	5	1	0	11	2	0	0	0	0	0	0	0	0	0	1082
H	10	1	0	0	0	3327	2	0	0	0	1	1	4	31	0	0	1	43	0	0	242	102	0	0	1	1675	0	0	25	0	65	0	0	0	0	1	1	3	0	0	0	0	0	0	0	0	0	2	604
H	11	0	0	0	0	530	0	0	0	0	0	1	0	1	0	0	0	31	0	0	379	39	1	0	0	909	0	0	7	0	51	6	0	0	2	7	7	143	0	0	0	0	0	0	0	0	0	0	625
H	12	2	0	0	0	2869	0	0	0	0	2	0	1	16	0	0	0	55	2	0	77	50	55	1	3	1203	0	0	14	0	78	0	0	0	0	22	10	371	0	0	0	0	0	0	0	0	0	0	387
H	13	0	0	0	0	562	0	0	1	0	0	0	0	2	0	0	0	10	0	0	24	26	25	1	1	788	0	0	7	1	45	0	0	0	0	0	6	62	0	0	0	0	0	0	0	0	0	1	138
H	14	0	0	0	0	150	0	0	4	0	2	1	0	9	0	1	0	27	1	0	52	42	151	15	6	786	0	0	18	1	42	0	0	0	0	0	1	1	0	0	0	0	0	0	0	0	0	2	200
H	15	0	0	0	0	2652	0	0	0	0	0	0	1	23	0	4	0	103	2	0	1335	146	120	16	15	790	0	0	30	3	127	0	0	0	1	2	16	128	0	0	0	0	0	0	0	0	0	0	400
H	16	2	0	0	0	1490	0	0	0	0	1	0	3	16	0	5	1	230	4	0	93	50	147	2	7	642	0	0	18	1	71	0	0	0	2	45	35	1585	0	0	0	0	0	0	0	0	0	1	630
H	17	3	0	0	0	1449	0	0	3	0	1	0	0	7	0	3	0	270	5	0	67	22	385	5	15	284	0	0	13	0	35	1	0	0	43	181	38	1699	0	0	0	0	0	0	0	0	0	0	632
H	19	1	0	0	0	1079	0	0	15	0	0	0	0	4	0	1	0	209	7	0	52	16	113	0	5	346	0	0	4	1	28	0	0	0	34	13	17	1313	0	0	0	0	0	0	0	0	0	2	626
H	20	2	0	0	0	874	0	0	12	0	1	1	0	5	0	4	0	238	2	0	163	11	86	0	7	376	0	0	10	0	26	0	0	0	48	39	8	658	0	0	0	0	0	2	0	3	0	12	571
I	5	0	0	0	0	12	1	0	0	0	0	157	162	2406	0	55	241	6889	2	0	3	1	3	0	1	0	0	0	0	0	0	0	0	0	0	0	0	5	0	0	0	0	0	0	0	0	0	0	0
I	6	0	0	0	0	0	0	0	0	0	0	62	29	232	0	58	40	2136	0	0	52	0	1	0	0	0	0	0	0	0	0	0	0	0	0	0	0	1	0	0	0	0	0	0	0	0	0	0	0
I	7	0	0	0	0	0	0	0	0	0	0	101	99	1044	0	62	132	7411	4	0	19	0	0	0	0	0	0	0	0	0	0	0	0	0	0	0	0	0	0	0	0	0	0	1	0	0	0	0	0
I	8	5	0	0	0	681	0	0	0	0	0	1	0	10	0	0	0	27	1	0	16	69	532	20	373	924	0	0	34	0	151	0	0	0	0	0	160	2213	0	0	0	0	0	0	0	2	0	0	42
I	9	1	0	0	0	637	0	0	0	0	0	0	0	14	0	0	0	19	1	0	5	79	494	7	647	1319	0	0	35	3	78	0	0	0	0	0	55	1632	0	0	0	0	0	0	0	0	0	1	42
I	11	1	0	0	0	3784	0	0	0	0	0	13	5	179	0	1	0	31	0	0	302	81	6	0	272	297	0	0	7	0	51	0	0	0	0	0	36	476	0	0	0	0	0	0	0	1	0	1	389
I	12	1	0	0	0	715	0	0	0	0	0	4	5	49	0	0	0	19	0	0	108	48	235	2	457	454	0	0	13	0	69	0	0	0	0	0	97	2742	0	0	0	0	0	0	0	0	0	1	232
I	13	1	0	0	1	1651	0	0	0	0	1	0	0	14	0	1	0	30	0	0	30	43	72	3	903	435	0	0	13	0	68	0	0	0	0	1	110	2447	0	0	0	0	0	0	0	0	0	0	207
I	14	0	0	0	0	1816	1	0	0	0	0	0	1	25	0	0	0	6	0	0	46	43	167	2	955	552	0	0	17	1	43	0	0	0	0	0	30	1043	0	0	0	0	0	0	0	0	0	0	173
I	16	3	0	0	0	2894	1	0	0	0	0	5	4	83	0	0	0	14	0	1	159	97	21	1	775	625	0	0	14	2	136	0	0	0	0	0	95	2276	1	0	0	0	0	0	1	0	0	1	223
I	18	0	0	0	0	3609	0	0	0	0	1	0	0	26	0	0	0	1	0	0	7	23	216	5	367	282	0	0	7	0	28	0	0	0	0	0	32	2051	0	0	0	0	0	0	1	0	0	2	117
I	19	2	0	0	0	2113	0	0	0	0	0	0	2	50	0	0	0	5	0	0	96	21	125	0	2920	164	0	0	9	0	31	0	0	0	0	0	138	2973	0	0	0	0	0	0	0	0	0	0	134
I	20	1	0	0	2	5206	0	0	0	0	0	9	3	534	0	0	1	3	0	0	136	65	1	0	363	673	0	0	10	0	76	0	0	0	0	0	10	886	0	0	0	0	0	0	0	1	0	0	203
I	21	2	0	0	1	3134	0	0	0	0	1	10	6	575	3	0	1	11	0	0	12	62	24	1	531	456	0	0	13	0	67	0	0	0	0	0	20	732	0	0	0	0	0	0	0	0	0	0	529
I	23	2	0	0	0	3866	0	0	0	0	0	1	0	83	1	0	0	0	0	0	30	83	10	0	3654	517	0	0	25	1	24	0	0	0	0	0	40	472	0	0	0	0	0	0	0	4	0	1	30
J	8	0	0	0	0	0	1	0	0	0	0	0	0	0	0	0	0	0	0	0	0	0	0	0	1	0	0	0	0	0	0	0	0	0	0	0	0	0	0	0	0	0	0	0	0	0	0	0	28
J	9	1	0	0	0	0	24	0	0	0	0	0	0	8	0	0	0	0	0	1	0	0	0	0	1	0	0	0	0	0	0	0	0	0	0	0	0	0	0	0	0	0	0	0	0	0	0	0	22
J	10	0	0	0	0	0	9	0	0	0	0	0	0	1	0	0	0	0	0	0	2	0	0	0	2	0	0	0	0	0	0	0	0	0	0	0	0	1	0	0	0	0	0	0	0	0	0	1	17
J	11	11	0	0	0	3	1291	0	0	0	0	0	0	0	0	0	0	1	0	0	0	0	1	0	2	1	0	0	0	0	0	0	0	0	0	0	0	2	0	0	0	0	0	1	0	0	0	0	36
J	12	14	0	0	0	0	4165	0	0	0	0	0	0	0	0	0	0	1	0	0	1	0	0	0	0	1	0	0	0	0	0	0	0	0	0	1	1	0	0	0	0	0	0	0	0	0	0	0	10
J	13	13	0	0	0	0	2164	0	0	0	0	0	0	1	0	0	0	0	0	0	1	0	0	0	0	0	0	0	0	0	0	0	0	0	0	0	0	1	0	0	0	0	0	0	0	0	0	1	15
J	14	6	0	0	0	10	724	0	0	0	0	0	0	5	0	0	0	2	0	0	261	1	0	0	2	2	0	0	0	0	0	0	0	0	0	0	0	11	1	0	0	0	0	0	0	0	0	0	52
J	15	6	0	0	0	1	5458	0	0	0	0	0	0	0	0	0	0	2	0	0	5	0	0	0	0	0	0	0	0	0	0	0	0	0	0	0	0	0	0	0	0	0	0	0	0	0	0	1	13
J	16	11	0	0	0	0	1926	0	0	0	0	0	0	0	0	0	0	0	0	0	3	0	0	0	0	0	0	0	0	0	0	0	0	0	0	0	0	0	0	0	0	0	0	0	0	0	0	0	6
J	17	19	0	0	0	0	3646	0	0	0	0	0	0	0	0	0	0	2	0	0	8	0	0	0	0	0	0	0	0	0	0	0	0	0	0	0	0	2	0	0	0	0	0	0	0	0	0	0	6
J	18	23	0	0	0	0	4995	1	0	0	0	0	0	0	0	0	0	1	0	0	2	0	0	0	0	0	0	0	0	0	0	0	0	0	0	0	0	0	0	0	0	0	0	0	0	0	0	0	15
J	19	22	0	0	0	0	3879	0	0	0	0	0	0	0	0	0	0	0	0	0	3	0	0	0	0	0	0	0	0	0	0	0	0	0	0	0	0	2	0	0	0	0	0	0	0	0	0	0	10
J	20	11	0	0	0	0	5180	0	0	0	0	0	0	0	0	0	0	4	0	0	29	24	0	0	0	98	0	0	3	0	10	0	0	0	0	0	0	0	0	0	0	0	0	0	0	0	0	1	6
J	21	15	0	0	0	0	5934	1	0	0	0	0	0	0	0	0	0	3	0	0	5	6	0	0	0	76	0	0	1	0	7	0	0	0	0	0	0	0	0	0	0	0	0	0	0	0	0	1	8
J	22	14	0	0	0	0	3519	8	0	0	0	0	0	3	0	0	0	1	0	0	27	2	0	0	0	12	0	0	0	0	2	0	0	0	0	0	0	1	0	0	0	0	0	0	0	1	0	0	14
J	23	16	0	0	0	0	5293	0	0	0	0	0	0	0	0	0	0	11	0	0	26	8	0	0	0	46	0	0	0	1	6	0	0	0	0	0	0	0	0	0	0	0	0	0	0	0	0	0	6
J	24	10	0	0	0	0	8475	0	0	0	0	0	0	0	0	0	0	1	0	0	2	1	0	0	0	0	0	0	0	0	0	0	0	0	0	0	0	0	0	0	0	0	0	0	0	0	0	0	1
J	25	12	0	0	0	0	4512	0	0	0	0	0	0	0	0	0	0	3	0	0	3	1	0	0	0	116	0	0	1	0	6	0	0	0	0	0	0	0	0	0	0	0	0	0	0	0	0	3	4
J	26	14	0	0	0	0	3112	0	0	0	0	0	0	0	0	0	0	2	0	0	37	19	0	0	0	170	0	0	1	0	21	0	0	0	0	0	0	0	0	0	1	0	0	0	0	0	0	0	16
J	27	14	0	0	0	7	2261	0	0	0	0	0	0	0	0	0	0	1	0	0	35	15	4	0	2	236	0	0	1	0	23	0	0	0	0	0	2	24	0	0	0	0	0	0	0	0	0	0	24
J	28	4	0	0	0	3	2288	0	0	0	0	0	0	0	0	0	0	1	0	0	419	0	0	0	0	3	0	0	0	0	0	0	0	0	0	0	0	0	0	0	0	0	0	0	0	0	0	0	45
K	8	0	0	0	0	1	0	0	0	0	0	0	0	0	0	0	0	1	0	2	0	0	0	0	2	0	0	0	0	0	0	0	0	0	0	0	0	0	0	0	0	0	0	0	0	0	0	0	36
K	9	0	0	0	0	0	0	0	0	0	0	0	0	0	0	0	0	0	0	0	0	0	0	0	0	0	0	0	0	0	1	0	0	0	0	0	0	0	0	0	0	0	1	1	0	0	0	0	12
K	10	0	0	0	0	0	0	0	0	0	0	0	0	0	0	0	0	4	1	1	0	0	0	0	1	0	0	0	0	0	0	0	0	0	0	0	0	1	0	0	0	0	0	0	0	0	0	0	20
K	11	0	0	0	0	1	0	0	0	0	0	0	0	0	0	0	0	0	0	0	0	0	0	0	0	0	0	0	0	0	0	0	0	0	0	0	0	0	0	0	0	0	0	0	0	0	0	2	45
K	14	0	0	0	0	0	0	0	0	0	0	0	1	11	0	0	0	0	0	0	4	0	0	0	0	0	0	0	0	0	1	0	0	0	0	0	0	1	0	0	0	0	0	0	0	0	0	0	31
K	15	1	1	0	0	1	1	0	0	0	0	0	0	6	0	0	0	0	0	0	7	0	0	0	0	4	0	0	0	0	0	0	0	0	0	0	2	9	0	0	0	0	0	0	0	0	0	0	31
K	16	0	0	0	0	0	0	0	0	0	0	0	0	0	0	0	0	0	0	0	0	0	0	0	0	1	0	0	0	0	0	0	0	0	0	0	0	0	0	0	0	0	0	0	0	0	0	1	12
K	17	0	0	0	0	0	0	0	0	0	0	0	0	0	0	0	0	19	0	0	0	1	0	0	0	63	0	0	0	0	6	0	0	0	0	0	0	0	0	0	0	0	0	0	0	0	0	0	10
K	18	4	0	0	0	0	1	0	0	0	0	0	0	0	0	1	0	149	7	0	2	31	18	0	0	379	0	0	8	0	44	0	0	0	0	0	4	151	0	0	0	0	0	0	0	0	0	3	28
K	19	2	0	0	0	0	0	0	0	0	2	1	0	1	0	2	0	76	1	0	0	14	0	0	10	223	0	0	5	0	27	0	0	0	0	0	11	289	0	0	0	0	0	0	0	0	0	1	37
K	20	4	0	0	0	0	0	0	0	0	0	0	0	1	0	6	0	101	2	0	5	53	0	0	0	877	0	0	9	0	85	0	0	0	0	0	11	560	0	0	0	0	0	0	0	0	0	0	54
L	5	0	0	0	0	1	2	0	0	0	0	3	13	9877	3	0	0	2	0	0	4	0	5	0	22	5	0	0	0	0	2	0	0	0	0	0	0	13	1	0	0	0	0	0	0	0	0	7	1
L	12	0	296	2	0	0	1	0	0	0	1	53	9	561	0	0	0	0	0	0	1561	203	1	1	0	3273	0	0	75	3	396	0	0	0	0	0	39	3522	0	0	0	0	0	0	0	0	0	0	0
L	13	0	0	0	0	0	0	0	0	0	0	15	8	146	1	0	0	0	0	0	467	136	0	0	2	6358	0	0	81	2	419	0	0	0	0	0	58	2299	0	0	0	0	0	0	0	0	0	2	2
L	14	0	1	0	0	0	0	0	0	0	0	7	2	172	0	0	0	0	0	0	414	124	0	0	53	5396	0	0	59	2	337	0	0	0	0	0	43	3385	0	0	0	0	0	0	0	0	0	1	0
L	15	0	0	0	0	0	3	0	0	0	0	0	0	3	0	0	1	9	0	0	0	0	7612	0	36	1	0	0	0	0	1	0	38	0	0	0	0	1	0	0	0	0	0	0	0	0	0	0	101
L	16	0	1	0	0	1	0	0	0	0	2	23	14	505	9	0	0	0	0	0	133	230	0	0	5526	1778	0	0	277	1	134	0	0	0	0	0	125	1238	0	0	0	0	0	0	3	0	0	0	0
L	17	0	0	0	0	0	0	0	0	0	0	40	46	918	13	1	0	0	0	1	541	42	0	0	7708	155	0	0	57	0	14	0	0	0	2	0	45	365	0	0	0	0	0	0	50	0	0	0	0
L	18	0	0	0	0	0	0	0	0	0	0	35	49	627	14	0	0	0	0	1	422	127	0	0	8044	286	0	0	133	0	23	0	0	0	0	0	31	124	0	0	0	0	0	0	79	0	0	1	0
L	19	1	0	0	0	0	0	0	0	0	0	6	16	164	7	0	0	0	0	1	134	135	0	0	8625	219	0	0	108	1	22	0	0	0	0	0	73	429	0	0	0	0	2	0	46	0	0	0	1
L	20	0	0	0	0	1	0	0	0	0	0	8	6	203	3	1	0	0	0	0	593	145	0	0	3186	840	0	0	157	2	161	0	0	0	1	0	151	2887	0	0	0	0	0	0	40	0	0	0	2
L	21	10	0	0	1	1	0	0	0	0	3	2	1	85	1	1	0	48	0	0	454	128	686	12	3645	817	0	0	115	0	74	0	0	0	0	0	184	2181	1	0	0	0	0	0	35	0	0	0	134
L	22	0	0	0	0	0	0	0	0	0	9	13	5	139	1	0	0	0	0	0	561	151	2211	57	1058	856	0	0	151	0	147	0	0	0	0	1	234	2552	2	0	0	0	0	0	1	0	0	0	1
L	23	0	0	0	4	0	0	0	0	0	5	4	4	84	1	1	0	0	0	0	427	180	1892	67	823	1471	0	0	194	2	215	0	0	0	0	0	192	2105	0	0	0	0	1	0	13	0	0	0	2
L	24	0	0	0	0	2	0	0	0	0	1	0	0	19	0	0	0	0	0	0	212	231	1798	84	1712	2236	0	0	253	2	229	0	0	0	0	0	265	2930	0	0	0	0	0	0	0	0	0	0	2
L	27	0	0	1	0	0	0	0	0	0	1	0	0	15	0	4	0	42	4	0	178	228	1612	83	1392	2795	0	0	309	2	257	0	0	0	0	0	184	2106	0	0	0	0	0	0	10	0	0	0	0
M	13	0	904	0	0	0	1	2	0	0	2	0	6	1557	0	0	1	3	0	12	8	3	33	0	0	17	0	0	0	0	3	0	1	0	0	0	0	9	0	0	0	0	0	0	0	0	0	3	16
M	14	0	24	0	0	0	0	0	0	0	10	1	2	45	0	0	0	16	0	0	6	0	5908	0	71	0	0	0	0	0	0	0	1	0	0	0	1	2	0	0	0	0	0	0	0	0	0	0	134
M	16	0	0	0	0	0	0	0	0	0	0	0	0	3	0	0	0	19	0	0	0	0	7922	1	63	0	0	0	0	0	0	0	5	0	0	0	0	4	0	0	0	0	0	0	0	0	0	0	181
M	18	0	0	0	0	0	0	0	0	0	1	0	0	3	0	0	0	15	0	24	7	0	7095	0	74	0	0	0	0	0	0	0	93	0	0	0	0	1	0	0	0	0	0	0	0	0	0	0	204
M	19	0	1	0	0	0	2	0	0	0	2	4	1	53	0	0	3	294	4	396	1240	1	1383	0	45	0	0	0	0	0	0	0	56	0	0	0	13	232	0	0	0	0	3	0	0	0	0	12	231
M	21	0	0	0	0	0	1	0	0	0	0	2	0	22	1	1	0	226	1	44	622	0	4044	1	78	0	0	0	0	0	0	0	380	0	0	0	139	1299	0	0	0	0	0	0	0	0	0	0	1968
M	22	0	0	0	0	0	8	25	0	0	1	0	1	54	0	0	0	228	2	133	527	0	2239	1	27	0	0	0	0	0	0	0	336	0	0	0	33	1124	0	0	0	0	1	0	0	0	0	2	2317
M	23	1	0	0	0	0	9	20	0	0	11	5	2	168	4	1	2	64	0	48	144	0	3355	0	57	0	0	0	0	0	0	0	542	0	0	0	187	2241	0	0	0	0	1	0	0	0	0	1	2200
M	24	0	0	0	0	0	0	0	0	0	5	2	8	69	2	0	0	9	0	4024	133	0	3302	1	67	0	0	0	0	0	0	0	117	0	0	0	177	1284	0	0	0	0	1	0	0	0	0	0	722
M	25	0	0	0	0	0	5	10	0	2	12	2	25	337	4	0	0	8	0	6159	192	0	1809	0	27	0	0	0	0	0	0	0	144	0	0	0	38	889	0	0	0	0	0	0	0	0	0	3	309
M	26	0	0	0	0	3	1	1	0	0	21	27	33	494	8	5	6	139	1	1116	1142	0	3066	0	93	0	0	0	0	0	1	0	562	0	0	0	125	935	0	0	0	0	0	0	0	0	0	3	2071
M	27	1	0	0	0	0	1	0	0	0	12	5	4	135	2	0	0	27	0	210	1480	0	2569	0	115	0	0	0	0	0	0	0	25	0	0	0	104	1024	0	0	0	0	0	0	0	0	0	0	4189
N	5	0	0	0	0	0	0	2	0	0	0	0	1	13	0	0	0	0	0	149	185	118	0	0	1	2143	0	0	18	1	123	0	0	0	0	0	1	4	0	0	0	0	0	0	0	52	0	0	102
N	6	0	0	0	0	0	1	0	0	0	0	0	6	48	0	1	0	13	0	0	51	5	27	2	0	22	0	0	2	0	1	0	0	0	0	0	1	6	0	0	0	0	0	0	0	265	0	1	135
N	7	0	0	0	0	0	1	1	0	0	0	2	0	18	0	0	0	0	0	798	662	131	0	0	0	2411	0	0	87	0	85	0	0	0	0	0	0	1	0	0	0	0	0	0	0	40	0	1	76
N	8	0	0	0	0	0	0	0	0	0	0	2	1	25	0	0	0	0	0	132	1256	169	0	0	0	3332	0	0	54	2	147	0	0	0	0	0	0	2	0	0	0	0	0	0	0	108	0	0	106
N	9	0	0	0	0	0	0	0	0	0	0	4	4	47	0	0	0	1	0	92	941	127	2	0	0	1710	0	0	21	2	125	0	0	0	0	0	1	20	0	0	0	0	0	0	0	149	0	0	104
N	11	6	0	0	1	0	4	0	0	0	0	0	0	13	0	1	0	0	0	3	90	11	1	0	1	128	0	0	7	0	30	0	0	0	0	0	58	4756	0	0	0	0	0	0	0	3	0	0	49
N	13	1	0	0	1	0	1935	4	0	0	0	0	0	15	0	1	0	33	0	83	23	17	3	0	0	301	0	0	11	0	58	0	0	0	1	0	39	5247	0	0	0	0	0	0	0	0	0	0	19
N	14	0	0	0	2	0	4369	421	0	0	1	4	2	49	1	0	2	23	0	109	294	2	409	0	21	51	0	0	1	0	9	0	4	0	0	0	42	2128	0	0	0	0	0	0	0	1	0	2	718
N	23	5	13	2	0	0	1320	868	0	1103	3	4	3	60	0	0	8	962	11	7	112	6	0	0	0	92	0	0	4	0	6	0	0	0	1	52	6	444	0	0	0	0	0	7	0	0	0	13	36
O	5	0	0	0	0	1	2	0	0	0	1	5	0	28	0	0	1	1	0	0	118	164	4	0	0	2348	0	0	24	4	133	0	0	0	0	0	0	0	0	0	0	0	0	0	0	197	0	1	160
O	6	2	0	0	0	0	92	2	0	0	1	10	0	47	0	2	0	1	0	0	429	159	0	0	0	2334	0	0	22	0	153	0	0	0	0	0	0	1	0	0	0	0	0	0	0	222	0	0	157
O	7	0	0	0	0	0	0	0	0	0	0	4	2	124	0	0	0	0	0	7	114	92	2	0	0	3122	0	0	25	1	128	0	0	0	0	0	7	232	0	0	0	0	0	0	0	41	0	2	125
O	8	7	0	0	0	0	0	0	0	0	0	17	6	397	0	0	0	7	0	12	80	87	2	0	0	1003	0	0	26	2	303	0	0	0	1	0	54	3516	0	0	0	0	0	0	0	49	0	0	90
O	9	8	0	0	0	0	0	0	0	0	0	4	0	119	0	0	1	19	0	6	58	21	1	0	0	182	0	0	12	0	100	0	0	0	0	0	79	3794	0	0	0	0	0	0	0	2	0	0	66
O	10	4	0	0	0	0	0	0	0	0	3	3	6	157	0	5	7	211	6	7	85	22	232	18	1	250	0	0	14	0	56	0	0	0	0	0	55	4329	0	0	0	0	0	0	0	4	0	2	39
O	11	5	0	0	0	0	2	0	0	0	3	6	3	169	0	6	8	313	7	9	113	48	0	0	0	550	0	0	28	0	162	0	0	0	3	1	86	4411	0	0	0	0	0	0	0	1	0	0	70
O	12	4	0	0	0	1	1	0	0	0	6	1	1	61	0	4	1	156	3	11	100	101	0	0	0	2313	0	0	39	0	278	0	0	0	0	0	82	3618	0	0	0	0	0	0	0	0	0	0	75
O	13	3	0	0	0	0	3533	0	0	0	1	0	1	18	0	0	0	61	0	9	56	32	0	0	0	719	0	0	19	0	95	0	0	0	1	1	46	3052	0	0	0	0	0	0	0	0	0	0	40
O	14	1	0	1	0	0	6190	3	0	0	0	1	1	21	0	0	0	47	0	5	59	20	0	0	0	266	0	0	17	0	54	0	0	0	0	0	19	1742	0	0	0	0	0	0	0	1	0	1	17
O	17	0	0	5	0	0	9378	0	0	0	0	0	0	10	0	0	1	9	0	1	28	3	0	0	0	18	0	0	1	0	2	0	0	0	0	2	2	68	0	0	0	0	0	0	0	0	0	0	0
P	6	0	2	0	0	0	16	2	0	0	27	19	13	9311	12	0	0	1	0	5	12	2	313	0	4	19	0	0	0	0	3	0	2	0	0	0	0	30	0	0	0	0	6	0	0	0	0	7	11
P	7	0	1	0	2	1	1675	53	0	0	0	2	4	5580	0	0	2	48	0	7	76	3	69	0	131	214	0	0	1	1	2	0	1	1	2	0	1	762	0	40	4	0	44	58	0	0	0	126	13
P	8	0	0	0	26	4	5	0	0	0	0	2	2	5554	0	0	0	1	0	1	23	0	2	0	6	1	0	0	1	0	1	0	0	1	0	0	0	373	0	5	2	0	3	3	0	0	0	22	2432
P	9	1	0	0	78	2257	95	0	0	0	0	3	2	474	0	3	5	53	0	0	1	0	0	0	0	7	0	0	0	0	2	0	0	0	0	0	21	2740	0	0	0	0	0	0	0	0	0	1	1328
P	12	2	0	0	26	0	3	1	0	0	0	1	0	11	0	0	0	65	2	90	3	0	0	0	0	0	0	0	0	0	1	0	0	0	0	0	3	301	0	0	0	0	0	0	0	0	0	0	140
P	13	3	0	0	103	3	103	0	0	0	0	0	1	88	0	0	1	58	0	217	9	0	1	0	0	0	0	0	0	0	0	0	0	0	0	0	12	804	0	0	0	0	0	0	0	0	0	0	303
P	14	0	0	0	82	0	0	1	0	0	0	1	6	115	0	0	4	80	0	350	17	0	1	0	1	0	0	0	0	0	0	0	0	0	0	0	4	530	0	0	0	0	0	0	0	0	0	2	136
P	15	1	0	0	8	0	5	0	0	0	0	1	5	55	1	0	2	102	1	318	23	0	2	0	4074	0	0	0	0	0	0	0	0	122	16	0	350	1048	0	0	0	0	0	0	3	0	0	0	210
P	16	1	0	0	1	0	0	0	0	0	0	0	0	137	0	2	0	84	0	17	8	0	32	1	0	10	0	0	2	0	0	0	0	0	0	0	19	2546	0	0	0	0	0	0	0	0	0	21	126
P	17	6	1	0	0	0	0	0	0	0	0	2	1	81	0	0	0	67	0	14	23	0	0	0	0	1	0	0	0	0	0	0	0	0	0	0	37	1725	0	0	0	0	0	0	0	0	0	2	183
P	18	1	0	0	11	2	2	0	0	0	0	1	1	70	0	0	0	125	1	628	3	0	0	0	0	1	0	0	0	0	0	0	0	0	0	0	10	1052	0	0	0	0	0	0	0	0	0	0	115
P	19	5	0	0	0	0	0	1	0	0	0	1	2	74	0	0	0	81	1	7	61	0	0	0	10	0	0	0	0	0	0	0	0	0	0	0	54	3432	0	0	0	0	0	0	0	0	0	2	151
P	21	1	0	0	2	0	1	0	0	0	0	0	0	11	0	0	0	86	1	5	5	0	0	0	4633	0	0	0	0	0	0	0	0	20	0	0	217	565	0	0	0	0	0	0	1	0	0	0	165
P	22	4	0	0	20	0	0	0	0	0	0	1	0	24	2	1	0	128	1	60	38	0	0	0	4456	0	0	0	0	0	0	0	0	48	2	0	242	1282	0	0	0	0	0	0	11	0	0	0	209
P	24	0	0	0	15	0	0	0	0	0	0	0	3	97	0	0	1	120	0	103	44	0	1	0	5676	0	0	0	0	0	0	0	0	60	8	0	130	440	0	2	0	0	2	2	12	0	0	13	93
P	25	2	0	0	7	0	0	0	0	0	0	2	11	257	4	0	3	87	2	570	92	0	0	0	3156	0	0	0	0	0	0	0	0	128	0	0	1034	668	0	0	0	0	0	0	12	0	0	0	203
P	26	4	0	0	3	0	0	0	0	0	0	1	8	103	0	0	0	58	0	786	22	0	0	0	2162	1	0	0	0	0	0	0	0	21	2	0	497	772	0	0	0	0	0	0	4	0	0	1	248
P	28	2	0	0	1	19	1	0	0	0	0	1	8	62	0	1	0	34	0	2801	36	0	0	0	1277	5	0	0	0	0	1	0	0	29	0	0	194	813	0	0	0	0	0	0	0	0	0	1	150
P	30	0	0	0	0	0	2	0	0	0	0	2	1	77	1	0	1	26	0	35	40	0	0	0	2318	0	0	0	0	0	0	0	0	378	11	2	1054	1363	0	0	0	0	0	0	3	0	0	1	143
Q	8	0	0	0	0	0	0	0	0	0	0	63	102	836	0	36	118	3765	22	0	1	0	1	0	0	4	0	0	0	0	1	0	0	0	0	0	0	1	0	0	0	0	0	0	0	0	0	1	3671
Q	9	1	1	0	0	0	0	0	0	0	3	1	2	111	0	3	3	285	9	0	1	34	1	0	0	1069	0	0	2	0	31	0	0	0	0	0	0	1	0	0	0	0	0	0	0	0	0	5	3395
Q	10	2	0	0	0	0	0	0	0	0	4	17	27	608	0	19	25	451	18	0	0	59	0	0	0	867	0	0	14	0	81	0	0	0	0	0	0	0	0	0	0	0	0	0	0	0	0	1	1401
Q	11	0	0	0	0	0	0	0	0	0	0	16	8	563	0	2	3	72	2	0	0	75	0	0	0	1516	0	0	9	1	64	0	0	0	0	0	0	1	0	0	0	0	0	0	0	0	0	3	2408
Q	12	0	0	0	0	0	0	0	0	0	0	0	0	109	0	1	2	52	0	0	0	19	3	0	0	650	0	1	0	0	22	0	0	0	0	0	0	0	0	0	0	0	0	0	0	0	0	1	3384
Q	13	1	0	0	0	0	0	0	0	0	0	3	0	227	0	2	3	148	2	0	1	50	0	0	0	986	0	0	9	0	54	0	0	0	0	0	0	1	0	0	1	0	0	0	0	0	0	3	2378
R	8	0	0	0	0	0	0	0	0	0	7	44	54	453	2	47	54	681	12	0	2	67	6	0	0	824	0	1	30	0	69	0	0	0	0	0	0	2	0	0	0	0	0	0	0	0	0	0	7
R	10	0	1	0	0	0	0	0	0	0	11	45	46	538	1	69	37	1224	16	0	2	71	1	0	0	968	0	0	24	1	46	0	0	0	0	0	0	0	0	0	0	0	0	0	0	0	0	1	9
R	11	0	0	0	0	0	0	0	0	0	8	63	61	648	0	49	51	587	6	0	6	142	40	1	0	2086	0	0	62	0	97	0	0	0	1	0	1	9	0	0	0	0	0	0	0	0	0	0	5
R	12	0	0	0	0	0	0	0	0	0	9	75	32	697	3	51	44	2256	26	0	0	82	31	0	0	1515	0	0	58	2	56	0	0	0	0	0	0	1	0	0	1	0	0	0	0	0	0	2	7
S	17	5	0	0	0	0	0	0	0	0	0	30	20	475	0	20	39	1142	16	0	2	0	0	0	0	2	0	0	0	0	0	0	0	0	0	0	0	0	0	0	0	0	0	0	0	0	16	1	655
S	18	3	0	0	0	0	0	0	0	0	39	17	23	630	14	5	8	174	1	0	0	0	5260	0	73	1	0	0	1	0	1	0	0	0	0	0	0	0	0	0	0	0	0	0	0	0	0	1	424
S	20	6	0	0	0	0	0	0	0	0	0	0	0	11	1	0	1	224	3	0	0	0	2217	1	150	11	0	0	0	0	0	0	0	0	0	0	0	0	0	0	0	0	0	0	0	1	12	0	812
S	21	7	0	0	0	0	0	0	0	0	0	0	0	10	0	0	4	292	7	0	0	0	2551	0	292	1	0	0	0	0	0	0	0	0	0	0	0	0	0	0	0	0	0	0	0	0	0	0	459
S	24	19	0	0	0	1	0	0	0	0	8	40	51	1000	17	18	27	268	0	0	1	0	584	0	7373	1	0	0	1	0	0	0	1	0	0	0	0	0	0	0	0	0	0	0	0	3	0	0	105
S	26	28	0	0	0	0	0	3	0	0	7	2	8	98	5	23	11	623	1	0	1	0	3919	0	3223	1	0	0	0	0	0	0	0	0	0	0	0	0	0	0	0	1	0	0	0	2	0	0	467
S	27	4	0	0	0	0	0	0	0	0	10	6	1	87	1	7	1	199	4	0	0	0	5825	1	1563	1	0	0	0	0	0	0	0	0	0	0	0	0	0	0	0	0	0	0	0	0	0	0	599
T	5	0	1	0	0	3	0	0	0	0	0	3	0	6	0	1	0	0	0	0	587	0	13	0	0	10	0	0	0	0	0	0	0	0	0	0	1	95	0	1011	556	0	2213	975	0	0	0	950	12
T	11	0	0	0	0	1	0	0	0	0	1	12	3	908	1	0	0	0	0	0	22	70	0	0	0	2046	0	0	9	1	65	0	0	0	0	0	0	1	0	0	0	0	0	0	0	0	0	3	3136
T	12	0	1	0	0	0	0	0	0	0	2	29	9	1229	0	2	0	0	0	0	3	122	41	2	1	1663	0	0	13	1	111	0	0	0	0	0	7	93	0	0	0	0	0	0	0	0	0	1	5248
T	13	0	0	0	0	2	0	0	0	0	3	15	2	261	0	0	0	0	0	0	3	165	20	1	1	2689	0	0	12	4	123	0	0	0	0	0	5	47	0	0	0	0	1	0	0	0	0	0	6322
T	14	0	0	0	0	1	0	0	0	0	1	10	10	599	0	1	0	0	0	0	2	99	1	0	0	3030	0	0	11	2	116	0	0	0	0	0	0	1	0	0	0	0	0	0	0	0	0	1	5764
T	16	0	0	0	0	0	0	0	0	0	0	6	2	226	0	1	0	0	0	0	3	111	0	0	0	2728	0	0	9	1	95	0	0	0	0	0	0	1	0	0	0	0	0	0	0	0	0	0	6368
T	17	0	0	0	0	0	0	0	0	0	0	1	0	133	0	0	0	1	0	0	4	61	1	0	0	826	0	0	1	0	61	0	0	0	0	0	0	0	0	0	0	0	0	0	0	0	0	3	8538
T	18	0	0	0	0	0	0	0	0	0	0	1	0	48	0	0	0	0	0	0	5	99	2	0	1	1406	0	0	3	5	60	0	0	0	0	0	0	2	0	0	0	0	0	0	0	0	0	1	7710
T	20	0	0	0	0	0	0	0	0	0	2	0	2	82	0	0	0	0	0	0	1	88	102	6	2	955	0	0	7	1	61	0	0	0	0	0	0	0	0	0	0	0	1	0	0	0	0	0	7867
T	24	12	0	0	0	0	0	0	0	0	0	4	0	91	0	0	0	1	0	0	6	26	158	3	530	362	0	0	17	0	27	0	0	0	0	0	2	36	0	0	0	0	0	0	0	0	0	1	8061
T	26	18	0	0	0	0	0	0	0	0	1	1	3	202	0	0	0	0	0	0	3	17	228	1	492	119	0	0	5	0	10	0	0	0	0	0	1	1	0	0	0	0	0	0	0	0	0	1	8316
T	27	5	0	0	0	0	0	0	0	0	2	9	5	1277	2	1	0	0	0	0	56	15	152	1	155	158	0	0	9	0	22	0	0	0	0	0	0	1	0	0	0	0	0	0	0	0	0	1	7177
T	28	11	0	0	0	0	0	0	0	0	1	8	5	589	0	0	0	0	0	0	81	16	275	2	311	139	0	0	7	0	15	0	0	0	0	0	0	2	0	0	0	0	0	0	0	0	0	1	7480
T	29	0	0	0	0	2	0	0	0	0	1	5	4	769	0	0	1	1	0	0	74	1	76	0	48	34	0	0	0	0	0	0	0	0	0	0	0	1	0	0	0	0	0	0	0	0	0	1	8041
U	6	0	29	0	0	0	0	0	0	0	0	1	1	3	0	0	0	0	0	0	21	174	5617	86	49	878	0	0	156	0	78	0	0	0	0	0	150	1223	0	0	0	0	0	0	0	0	0	0	104
U	7	0	21	0	0	0	0	0	0	0	1	0	0	11	0	0	0	0	0	0	0	106	3295	53	64	980	0	1	93	2	84	0	0	0	0	0	110	1210	0	0	0	0	0	0	0	0	0	0	196
U	9	0	90	0	0	0	0	0	0	0	3	1	1	52	0	0	0	2	0	0	2	92	2803	62	23	1969	0	0	102	0	73	0	0	0	0	0	69	1484	0	0	0	0	0	0	0	0	0	5	112
U	10	1	89	0	0	0	0	0	0	0	1	0	0	35	1	0	0	2	0	0	5	113	2621	56	55	1224	0	0	118	1	121	0	0	0	0	0	95	1438	0	0	0	0	0	0	0	0	0	0	206
U	11	1	460	0	0	0	0	0	0	0	1	1	0	55	0	0	0	0	0	0	1	85	1166	29	22	1685	0	0	64	1	136	0	0	0	0	0	113	2905	0	0	0	0	0	0	0	0	0	1	178
U	12	1	64	0	0	1	0	0	0	0	3	1	1	120	0	0	0	0	0	0	1	98	1038	42	25	2133	0	0	62	0	137	0	0	0	0	0	94	2238	0	0	0	0	0	0	0	0	0	1	480
U	14	1	436	0	0	0	0	0	0	0	7	2	0	184	0	0	0	0	0	0	5	19	935	11	28	164	0	0	20	0	38	0	0	0	0	0	91	3250	0	0	0	0	0	0	0	0	0	2	159
U	14	2	264	0	0	0	0	0	0	0	0	0	0	94	1	0	0	2	0	0	2	11	340	4	20	154	0	0	4	0	32	0	0	0	0	0	75	3393	0	0	0	0	0	0	0	0	0	1	160
U	15	0	452	0	0	2	0	0	0	0	10	0	1	235	3	0	0	1	0	0	14	21	2810	17	43	255	0	0	33	0	58	0	0	0	0	0	109	2571	0	0	0	0	0	0	0	0	0	1	141
U	16	0	100	0	0	1	0	0	0	0	4	1	2	180	1	0	0	0	0	0	29	63	569	9	20	500	0	7	40	0	115	0	0	0	0	0	157	4457	0	0	0	0	0	0	0	0	0	1	162
U	18	4	9	0	0	0	0	0	0	0	1	0	0	38	0	0	0	0	0	0	22	2	427	0	18	6	0	634	2	0	2	0	0	0	0	0	121	4064	0	0	0	0	0	0	0	0	0	0	174
U	21	1	385	0	0	0	0	0	0	0	0	0	0	9	0	0	0	320	1	0	313	7	2633	4	27	110	0	1531	10	0	1	0	0	0	0	0	10	304	0	0	0	0	0	0	0	0	0	3	136
V	7	0	0	0	0	0	0	0	0	0	0	0	0	0	0	0	0	1	0	0	0	0	0	0	0	0	0	0	0	0	0	0	0	0	0	0	0	0	0	0	0	0	0	0	0	0	19	0	145
V	9	2	0	0	0	0	0	0	0	0	0	3	0	621	0	2	2	22	1	0	6	1	0	0	0	0	0	0	0	0	0	0	0	0	0	0	7	251	0	0	0	0	0	0	0	0	14	2	89
V	12	3	0	0	0	0	0	0	0	0	1	1	0	29	0	1	1	98	3	0	5	7	0	0	0	39	0	0	0	0	6	0	0	0	0	0	11	757	0	0	0	0	0	0	0	0	16	0	272
V	17	17	0	0	0	0	0	0	0	0	0	0	0	9	0	2	1	93	1	0	293	11	7	0	301	68	0	0	5	0	13	0	0	0	0	0	21	667	0	0	0	0	0	0	0	3	24	0	347
V	18	19	0	0	0	0	0	0	0	0	0	1	0	11	0	1	4	104	2	0	190	12	304	0	208	35	0	0	4	0	3	0	0	0	0	0	13	83	0	0	0	0	0	0	0	4	13	0	369
V	19	1	0	0	0	0	0	0	0	0	0	1	1	347	0	1	0	11	1	0	8	0	0	0	2	0	0	0	0	0	0	0	0	0	0	0	11	276	0	0	0	0	0	0	0	0	21	1	107
V	21	28	0	0	0	0	1	0	0	0	0	0	1	3	0	4	0	164	3	0	464	19	95	0	618	237	0	0	21	0	45	0	0	0	0	0	37	331	0	0	0	0	0	0	0	5	1	0	253
W	7	0	0	0	0	0	0	0	0	0	0	1	0	7	0	0	0	0	0	0	52	0	1	0	4	1	0	0	0	0	0	0	0	0	0	0	0	0	0	0	0	0	0	2	0	0	0	0	142
W	8	0	0	0	0	3	1	1	0	0	0	0	0	0	0	0	0	2	0	0	20	0	3	0	7	1	0	0	0	0	0	0	0	0	0	0	0	1	0	0	0	0	0	0	0	0	0	0	152
W	10	0	0	0	0	0	0	0	0	0	0	0	0	0	0	0	0	1	0	0	206	0	1	0	0	2	0	0	0	0	0	0	0	0	0	0	0	0	0	0	0	1	0	0	0	0	0	2	138
W	12	0	0	0	0	0	0	0	0	0	0	0	0	0	0	0	0	1	0	0	17	0	0	0	0	0	0	0	0	0	0	0	0	0	0	0	0	0	0	0	0	0	0	0	0	0	13	0	120
W	13	0	0	0	0	0	0	0	0	0	0	0	0	0	0	0	0	0	0	0	73	0	0	0	0	0	0	0	0	0	0	0	0	0	0	0	0	0	0	0	0	0	0	0	0	0	21	1	167
W	14	0	0	0	0	0	0	0	0	0	0	0	0	0	0	0	0	0	0	0	156	0	0	0	0	2	0	0	0	0	0	0	0	0	0	0	0	0	0	0	0	0	0	0	0	0	15	0	128
W	15	0	0	0	0	0	0	0	0	0	0	2	0	404	0	1	0	0	0	0	21	0	0	0	0	1	0	0	0	0	0	0	0	0	0	0	0	0	0	0	0	0	0	0	0	0	22	3	234
W	17	0	0	0	0	0	0	0	0	0	0	2	1	329	0	0	0	5	0	1	40	0	0	0	0	2	0	0	0	0	1	0	0	0	0	0	0	8	0	0	0	0	0	0	0	0	20	1	973
W	19	43	0	0	0	0	0	0	0	0	0	1	1	122	3	0	0	0	0	0	16	0	0	0	1239	1	0	0	0	0	0	0	0	0	0	0	0	3	0	0	0	0	0	0	0	7	29	0	827
W	20	67	0	0	0	3	0	0	0	0	1	2	1	134	1	6	0	58	0	5	25	1	4	0	2948	37	0	0	4	0	2	0	0	0	0	0	1	40	0	0	0	346	0	0	0	4	0	2	236
W	24	53	0	0	0	0	0	0	0	0	0	0	4	68	1	1	2	33	0	0	24	10	0	0	1698	67	0	0	15	0	7	0	0	0	0	0	8	69	0	0	0	0	0	0	0	4	19	0	1126
W	27	5	0	0	0	0	0	0	0	0	1	0	2	52	0	1	0	136	3	0	24	35	0	0	81	636	0	0	19	0	57	0	0	0	0	0	16	375	0	0	0	0	0	0	0	0	19	1	1230
X	5	0	0	0	0	1	0	0	0	0	0	5	8	263	8	0	0	0	0	0	1	0	16	0	9690	0	0	0	0	0	0	0	0	0	0	0	0	0	0	0	0	0	0	0	0	0	0	0	1
X	7	3	0	0	0	0	0	0	0	0	0	19	47	585	11	0	0	0	0	0	1	0	283	0	8941	1	0	0	0	0	0	0	0	0	0	0	0	0	0	0	0	0	0	0	0	0	0	3	100
X	9	0	0	0	0	1	0	0	0	0	0	16	57	684	18	0	0	1	0	0	1	0	1	0	9208	0	0	0	0	0	0	0	0	0	0	0	0	2	0	0	0	0	1	0	0	0	0	0	10
X	11	0	0	0	0	0	0	0	0	0	0	38	55	1203	22	0	0	2	0	0	6	0	2	0	8659	0	0	0	0	0	0	0	0	0	0	0	0	1	0	0	0	0	0	0	0	0	0	0	2
X	17	58	0	0	0	0	0	0	0	0	0	6	8	124	0	2	3	49	0	0	9	1	2	0	5393	2	0	0	1	0	0	0	0	0	0	0	0	1	0	0	0	0	0	0	0	0	0	1	575
X	20	47	0	0	0	2	0	0	0	0	18	31	41	312	9	32	47	1234	10	0	32	67	1707	20	2092	243	0	0	90	0	42	0	1	0	0	0	0	0	0	0	0	0	0	0	0	3	0	4	376
X	23	21	0	0	0	3	0	0	0	0	4	9	10	175	3	11	18	542	7	0	60	16	1169	3	629	104	0	0	23	1	19	0	117	0	0	0	0	1	0	0	0	0	0	0	0	2	0	0	318
X	25	9	0	0	0	1	1	0	0	0	4	4	7	86	0	9	9	729	23	0	88	19	542	9	120	156	0	0	25	0	34	0	53	0	0	0	0	0	0	0	0	0	0	0	0	1	0	0	514
X	26	6	0	0	0	0	0	0	0	0	0	0	1	13	0	3	1	543	14	0	50	12	68	0	27	153	0	0	4	0	20	0	29	0	0	0	0	0	0	0	0	0	0	0	0	0	0	2	1145
Y	7	0	1	0	0	0	0	0	0	0	0	12	8	9903	0	0	0	1	0	0	0	0	10	0	2	2	0	0	0	0	0	0	0	0	0	0	0	0	0	0	0	0	0	0	0	0	0	16	4
Z	5	0	0	0	0	0	0	0	0	0	0	5	13	9945	0	1	1	7	0	0	0	0	1	0	1	0	0	0	0	0	0	0	0	0	0	0	0	0	0	0	0	0	0	0	0	0	10	1	0
Z	10	0	0	0	0	0	0	0	0	0	15	40	42	776	1	65	58	1411	39	0	0	185	0	0	0	7134	0	0	118	8	100	0	0	0	0	0	0	0	0	0	0	0	0	0	0	0	0	2	0
Z	13	1	0	0	0	0	0	0	0	0	15	70	60	812	1	51	78	1436	42	0	0	137	14	0	1	1890	0	0	79	1	137	0	0	0	0	0	0	0	0	0	0	0	1	1	0	0	13	1	363
ZA	7	1	0	0	0	0	0	0	0	0	0	239	76	1805	0	0	0	1	0	0	2881	0	2	0	15	5	0	0	0	0	1	0	1	0	0	0	0	0	0	1	0	0	0	2	0	0	0	10	4890
ZA	8	1	0	0	0	0	1	0	0	0	0	261	74	2703	0	0	0	0	0	0	2533	0	0	0	0	0	0	0	0	0	2	0	0	0	0	0	0	0	0	17	0	0	12	22	0	3	0	9	4265
ZA	10	2	0	0	0	0	0	3	0	0	27	126	110	515	4	100	77	375	35	0	0	376	0	0	1	2367	0	0	202	3	426	0	0	0	0	0	1	2	0	1	0	0	0	0	0	170	0	2	1307
ZA	12	0	0	0	0	0	0	0	0	0	12	34	15	456	1	32	28	505	18	0	15	123	1	0	1	5633	0	0	54	3	127	0	0	0	0	0	0	0	0	0	0	0	0	1	0	28	1	5	1782
ZA	14	0	0	0	0	0	0	0	0	0	1	5	9	363	0	6	4	203	4	0	0	106	0	0	0	5442	0	0	27	5	41	0	0	0	0	0	0	4	0	0	0	0	0	0	0	3	17	2	304
ZA	15	0	0	0	0	0	0	0	0	0	13	56	35	733	0	43	77	1248	21	0	0	82	0	0	1	1777	0	0	55	1	139	0	0	0	0	0	0	0	0	0	0	0	0	0	0	39	7	0	4861
ZA	16	2	0	0	0	0	0	0	0	0	17	39	18	289	0	41	40	1874	39	0	0	136	0	0	0	2192	0	0	80	1	119	0	0	0	0	0	0	0	0	0	0	0	0	0	0	13	5	1	4854
ZA	17	1	0	0	0	0	0	0	0	0	6	19	21	439	0	20	42	1004	20	0	2	94	0	0	2	2118	0	0	61	3	154	0	0	0	0	0	45	1214	0	0	0	0	0	0	0	0	14	4	4504
ZA	18	0	0	0	0	0	0	0	0	0	9	14	14	316	2	24	18	758	6	151	7	88	0	0	1	1965	0	0	59	0	284	0	0	0	0	0	59	5089	0	0	0	0	0	0	0	0	1	1	1064
ZA	20	0	0	0	0	3	0	0	0	0	0	6	4	146	0	5	5	466	8	1118	43	65	0	0	470	1967	0	0	58	1	143	0	0	0	0	0	54	4512	0	0	0	0	1	2	0	0	5	19	786
ZA	22	0	0	0	0	303	0	0	0	0	3	12	4	81	1	35	8	624	19	162	23	184	1	0	375	4754	0	0	180	6	335	0	0	0	0	0	105	2658	0	0	0	0	0	0	0	0	0	0	114
ZA	25	9	0	0	0	12	0	0	0	0	5	2	1	9	0	29	2	84	3	0	56	292	6	0	194	2015	0	0	136	2	689	0	0	0	0	0	283	3875	0	0	0	0	0	0	0	0	0	1	2020
ZA	26	0	0	0	0	2	0	0	0	0	3	3	0	105	0	4	0	119	1	6	48	56	16	0	503	1850	0	0	53	3	186	0	0	0	0	0	105	5675	0	0	0	0	0	0	0	0	5	5	1177
ZA	27	1	0	1	0	27	0	1	0	0	3	6	4	67	2	12	1	330	5	29	395	91	87	0	2689	1939	0	0	177	3	179	0	0	0	2	0	138	3288	0	0	0	0	0	0	0	0	0	5	469
ZB	7	0	0	0	0	2	0	0	0	0	1	0	0	9	0	0	0	4	0	0	0	2	2	0	1	22	0	0	0	0	0	0	0	0	0	0	0	3	0	0	0	0	0	0	0	1	10	3	52
ZB	10	2	0	0	0	1	0	0	0	0	4	4	2	50	0	32	3	366	13	0	3	115	2	0	3	3157	0	0	48	4	119	0	0	0	0	0	0	1	0	1	0	0	0	1	0	0	0	1	106
ZB	11	0	0	0	0	0	0	0	0	0	7	8	4	128	1	18	9	172	6	0	2	133	0	0	0	5398	0	0	36	3	127	0	0	0	0	0	0	1	0	0	0	0	0	0	0	0	11	3	158
ZB	12	2	0	0	0	112	0	1	0	0	3	0	0	0	0	20	0	375	12	0	2	110	243	16	18	2087	0	0	47	2	121	0	0	0	0	0	34	235	0	0	1	0	0	0	0	0	0	0	979
ZB	13	0	0	0	0	229	0	0	0	1	2	0	0	22	0	12	3	228	12	0	7	111	61	14	5	2899	0	0	42	3	144	0	0	0	0	0	33	306	0	0	0	1	0	0	0	0	0	0	392
ZB	15	0	0	0	0	74	0	0	0	0	2	0	1	21	0	0	1	51	4	0	0	106	0	0	0	3754	0	0	30	5	113	0	0	0	0	0	11	77	0	0	0	0	0	0	0	0	28	0	118
ZB	17	0	0	0	0	336	0	0	0	0	10	0	1	1	0	7	0	96	4	0	2	156	64	7	4	2452	0	0	36	4	155	0	0	0	0	0	36	189	0	0	0	0	0	0	0	0	14	0	95
ZB	18	5	0	0	0	493	0	0	0	0	9	0	0	7	0	17	0	127	11	0	1	118	102	14	7	2001	0	0	61	2	168	0	0	0	0	0	56	266	0	0	0	0	0	0	0	0	163	2	119
ZB	19	1	0	0	0	326	0	3	0	0	11	0	0	0	0	11	0	295	13	0	1	117	70	5	4	2906	0	0	39	0	145	0	0	0	0	0	22	226	0	0	1	0	0	0	0	0	0	0	279
ZB	20	0	0	0	0	227	0	0	0	0	1	0	0	3	0	1	0	127	3	0	0	64	76	2	4	3261	0	0	13	3	55	0	0	0	0	0	7	213	0	0	0	136	0	0	0	0	0	4	393
ZB	21	6	0	0	0	1024	0	0	0	0	5	0	0	0	0	19	0	92	2	0	1	192	43	4	7	2389	0	0	97	3	310	0	0	0	0	0	87	300	0	0	0	0	0	0	0	0	0	20	1574
ZB	22	1	0	0	0	884	0	1	0	0	4	0	0	6	0	7	0	116	2	0	3	125	252	20	13	2562	0	0	45	2	148	0	0	0	0	0	76	500	0	0	0	0	0	0	0	0	0	0	808
ZB	24	1	0	0	0	646	0	0	0	0	3	1	0	3	0	5	0	24	0	0	2	180	244	22	27	2525	0	0	75	1	197	0	0	0	0	0	59	305	0	0	0	0	0	0	0	0	10	1	1233
ZB	25	15	0	0	0	222	0	21	0	0	11	2	1	8	0	19	1	281	8	0	2	277	74	12	7	2072	0	0	135	1	419	0	0	0	0	0	104	528	0	0	0	3	0	0	0	1	0	0	1246
ZB	26	0	0	0	0	396	0	0	0	0	2	0	0	1	0	7	0	264	17	0	3	85	44	8	4	2009	0	0	30	2	115	0	0	0	0	0	21	189	0	0	0	0	0	0	0	0	0	0	763
ZB	29	0	0	0	0	73	0	0	0	0	5	0	0	8	0	14	0	650	16	0	2	73	283	12	11	2252	0	0	45	1	104	0	0	0	0	0	22	322	0	0	0	0	0	0	0	0	17	2	775
ZB	30	0	0	0	0	114	0	0	0	0	2	1	0	6	0	4	0	217	4	0	8	55	210	8	15	2409	0	0	24	1	49	0	0	0	0	0	11	78	0	0	0	0	0	1	0	0	6	2	583
ZC	10	0	0	0	0	3	0	0	0	0	1	162	142	2439	0	69	207	6595	5	0	0	11	5	0	0	83	0	0	5	0	4	0	0	0	0	0	1	4	0	0	0	0	0	0	0	0	10	9	7
ZC	11	0	0	0	0	0	0	0	0	0	0	152	213	1506	0	54	258	7703	3	0	0	0	0	0	0	1	0	0	0	0	0	0	0	0	0	0	0	97	0	0	0	0	0	0	0	0	5	1	0
ZC	12	0	0	0	0	0	0	0	0	0	0	27	52	541	0	12	63	6708	2	0	0	0	1	0	0	2	0	0	0	0	0	0	0	0	0	0	0	2562	0	0	0	0	0	0	0	0	8	0	3
ZC	13	1	0	0	0	0	0	0	0	0	0	54	47	622	0	24	94	6286	16	0	4	1	2	0	0	1	0	0	0	0	0	0	0	0	0	0	0	966	0	0	0	0	0	0	0	0	0	2	54
ZC	14	5	0	0	0	0	0	1	0	0	0	0	0	3	0	0	1	1173	14	0	3	0	1	0	0	1	0	0	0	0	0	0	0	0	0	0	0	2346	0	0	0	0	0	0	0	0	0	2	87
ZC	18	0	0	0	0	43	0	6031	0	0	0	4	6	76	0	1	2	589	7	0	3	0	1	0	3	2	0	0	0	0	0	0	0	0	0	0	0	2150	0	0	0	0	3	0	0	0	0	2	23
ZC	20	0	0	0	0	1	0	2606	0	0	0	0	0	51	0	0	0	12	0	0	0	0	0	0	3	0	0	0	0	0	0	0	0	0	0	0	0	1506	0	0	0	0	0	0	0	0	0	0	45
ZC	24	2	0	0	0	0	0	7139	0	0	0	0	0	6	0	1	2	666	10	0	0	0	4	0	3	2	0	0	0	0	0	0	0	0	0	0	0	102	0	2	0	1	3	0	0	0	0	16	20
ZC	25	39	0	0	0	0	0	0	0	0	13	8	11	79	7	9	6	171	1	0	2	0	4552	3	1859	0	0	0	0	0	0	0	0	0	0	0	0	0	0	0	0	0	0	0	0	4	0	0	1402
ZC	28	0	0	0	0	0	0	1677	0	0	0	1	2	25	0	0	2	8188	52	0	0	0	1	0	0	1	0	0	0	0	0	0	0	0	0	0	0	3	0	0	0	0	0	0	0	0	13	3	2
[truncated: 16 more columns]
