# Supplementary material for: Gut Microbiome Developmental Patterns in Early Life of Preterm Infants: Impacts of Feeding and Gender
Source: PLoS One. 2016 Apr 25;11(4):e0152751. doi: 10.1371/journal.pone.0152751 (PMC4844123; doi:10.1371/journal.pone.0152751)
Supplement: S1 File — (ZIP) [file pone.0152751.s007.zip › simpson_for_data_upload_to_plos_one.csv]

simpson	PNA	Subject_ID
0.451059	10	A
0.391785	12	A
0.073772	13	A
0.505848	14	A
0.436557	15	A
0.348059	16	A
0.414561	17	A
0.474734	18	A
0.196385	19	A
0.483879	20	A
0.403718	21	A
0.493902	22	A
0.511711	23	A
0.433539	24	A
0.485767	26	A
0.458184	27	A
0.385889	28	A
0.334761	30	A
0.065435	12	B
0.06587	14	B
0.343341	15	B
0.087292	16	B
0.112779	18	B
0.110236	19	B
0.377889	20	B
0.578665	23	B
0.316636	25	B
0.274678	27	B
0.323469	29	B
0.192921	30	B
0.553645	9	C
0.750614	11	C
0.705507	13	C
0.667861	14	C
0.820601	15	C
0.727405	16	C
0.600032	17	C
0.492186	19	C
0.797808	21	C
0.699678	24	C
0.715754	6	D
0.474511	7	D
0.823985	8	D
0.645429	12	D
0.585625	14	D
0.521144	15	D
0.538092	16	D
0.514368	17	D
0.646855	18	D
0.588822	19	D
0.476383	22	D
0.618108	23	D
0.563111	24	D
0.71365	25	D
0.75242	26	D
0.007185	5	E
0.048522	6	E
0.038546	7	E
0.114786	11	E
0.112355	14	E
0.612459	15	E
0.37155	18	E
0.627586	19	E
0.627919	20	E
0.577177	21	E
0.521362	22	E
0.585396	25	E
0.619701	26	E
0.262476	7	F
0.304896	8	F
0.7007	9	F
0.641658	10	F
0.703187	11	F
0.750735	13	F
0.842584	14	F
0.786239	14	F
0.632589	15	F
0.698541	16	F
0.497164	17	F
0.671658	19	F
0.670256	20	F
0.722451	21	F
0.735218	22	F
0.758542	23	F
0.769959	25	F
0.712121	26	F
0.771361	27	F
0.790431	28	F
0.031299	9	G
0.048662	10	G
0.041639	11	G
0.077642	15	G
0.085616	16	G
0.199695	18	G
0.298045	20	G
0.105469	21	G
0.189006	23	G
0.267151	24	G
0.278408	26	G
0.340002	28	G
0.252513	29	G
0.03931	5	H
0.266675	6	H
0.520936	7	H
0.511594	8	H
0.829798	9	H
0.797744	10	H
0.622146	11	H
0.754062	12	H
0.34271	13	H
0.324912	14	H
0.788235	15	H
0.844171	16	H
0.844993	17	H
0.79591	19	H
0.711992	20	H
0.472467	5	I
0.420979	6	I
0.431509	7	I
0.726837	8	I
0.711627	9	I
0.73806	11	I
0.742749	12	I
0.778992	13	I
0.707291	14	I
0.818977	16	I
0.754872	18	I
0.824516	19	I
0.725285	20	I
0.854452	21	I
0.755646	23	I
0.019476	8	J
0.027178	9	J
0.019883	10	J
0.253973	11	J
0.494745	12	J
0.351143	13	J
0.209632	14	J
0.501215	15	J
0.318253	16	J
0.474805	17	J
0.510093	18	J
0.486514	19	J
0.520695	20	J
0.495639	21	J
0.47435	22	J
0.5126	23	J
0.259421	24	J
0.514531	25	J
0.472374	26	J
0.42019	27	J
0.437848	28	J
0.025989	8	K
0.017496	9	K
0.02619	10	K
0.041466	11	K
0.021077	14	K
0.043371	15	K
0.007783	16	K
0.026378	17	K
0.16936	18	K
0.16727	19	K
0.330624	20	K
0.095632	5	L
0.776509	12	L
0.553702	13	L
0.607062	14	L
0.404358	15	L
0.690097	16	L
0.447606	17	L
0.398217	18	L
0.324328	19	L
0.84525	20	L
0.831783	21	L
0.855066	22	L
0.858104	23	L
0.831075	24	L
0.847737	27	L
0.461785	13	M
0.598587	14	M
0.362933	16	M
0.455977	18	M
0.655925	19	M
0.796332	21	M
0.811198	22	M
0.808951	23	M
0.744728	24	M
0.591192	25	M
0.862961	26	M
0.765404	27	M
0.549368	5	N
0.545237	6	N
0.667791	7	N
0.778163	8	N
0.755924	9	N
0.576871	11	N
0.659222	13	N
0.746245	14	N
0.724276	23	N
0.71044	5	O
0.753044	6	O
0.587738	7	O
0.774788	8	O
0.65138	9	O
0.670188	10	O
0.682232	11	O
0.74304	12	O
0.742802	13	O
0.570988	14	O
0.118355	17	O
0.470197	6	P
0.773662	7	P
0.661222	8	P
0.823185	9	P
0.184839	12	P
0.403528	13	P
0.349276	14	P
0.724281	15	P
0.5248	16	P
0.423738	17	P
0.441142	18	P
0.551953	19	P
0.625243	21	P
0.70373	22	P
0.590661	24	P
0.764072	25	P
0.699457	26	P
0.711456	28	P
0.744905	30	P
0.748891	8	Q
0.654452	9	Q
0.573901	10	Q
0.650202	11	Q
0.569916	12	Q
0.56991	13	Q
0.419519	8	R
0.510469	10	R
0.595671	11	R
0.674093	12	R
0.508602	17	S
0.656223	18	S
0.618618	20	S
0.581491	21	S
0.494382	24	S
0.764724	26	S
0.647587	27	S
0.827508	5	T
0.790425	11	T
0.697016	12	T
0.564975	13	T
0.600376	14	T
0.544133	16	T
0.299711	17	T
0.420201	18	T
0.40057	20	T
0.377508	24	T
0.34175	26	T
0.494164	27	T
0.463965	28	T
0.380482	29	T
0.684717	6	U
0.752701	7	U
0.785978	9	U
0.774247	10	U
0.813638	11	U
0.796411	12	U
0.714953	14	U
0.637032	14	U
0.791871	15	U
0.749996	16	U
0.697911	18	U
0.733516	21	U
0.051251	7	V
0.210239	9	V
0.278807	12	V
0.388056	17	V
0.304738	18	V
0.177711	19	V
0.423536	21	V
0.047944	7	W
0.043439	8	W
0.074838	10	W
0.042877	12	W
0.069813	13	W
0.073621	14	W
0.164366	15	W
0.4473	17	W
0.556934	19	W
0.565184	20	W
0.69122	24	W
0.726826	27	W
0.060942	5	X
0.569447	7	X
0.179019	9	X
0.276253	11	X
0.650934	17	X
0.831678	20	X
0.559133	23	X
0.492107	25	X
0.587261	26	X
0.059588	7	Y
0.07192	5	Z
0.466224	10	Z
0.713468	13	Z
0.74148	7	ZA
0.770421	8	ZA
0.837605	10	ZA
0.641838	12	ZA
0.589319	14	ZA
0.745545	15	ZA
0.709056	16	ZA
0.763199	17	ZA
0.84339	18	ZA
0.887973	20	ZA
0.748996	22	ZA
0.880207	25	ZA
0.836724	26	ZA
0.878206	27	ZA
0.054709	7	ZB
0.561074	10	ZB
0.576064	11	ZB
0.783511	12	ZB
0.661428	13	ZB
0.564156	15	ZB
0.557966	17	ZB
0.592934	18	ZB
0.643981	19	ZB
0.744003	20	ZB
0.853325	21	ZB
0.821008	22	ZB
0.830349	24	ZB
0.805782	25	ZB
0.711101	26	ZB
0.805779	29	ZB
0.742365	30	ZB
0.514432	10	ZC
0.390344	11	ZC
0.508067	12	ZC
0.582921	13	ZC
0.551271	14	ZC
0.579916	18	ZC
0.584887	20	ZC
0.447067	24	ZC
0.800053	25	ZC
0.301413	28	ZC
